# Supplementary material for: Clinical advances and challenges associated with TCR-T cell therapy for cancer treatment
Source: Front Immunol. 2024 Oct 8;15:1487782. doi: 10.3389/fimmu.2024.1487782 (PMC11493697; doi:10.3389/fimmu.2024.1487782)
Supplement: Supplementary file 1 [file Table1.xlsx]

## Sheet: Sheet1
Target	Trial ID	Protocol/Trial ID	Trial Title	Trial Phase	Trial Status	Disease	Primary Tested Drug	Primary Tested Drug: Mechanism Of Action	Trial Objective	Inclusion Criteria	Exclusion Criteria	Treatment Plan	Study Design	Trial Results
MAGE family member A4	351623	21-410 ADP-0055-001 ADP-0055-001-MAGE-A4-SURPASS EudraCT Number: 2019-001965-34 NCI-2019-05548 NCT04044859 SURPASS TrialTroveID-351623	A Phase I Dose Escalation Study To Assess Safety And Efficacy Of ADP-A2M4CD8 As Monotherapy Or In Combination With Either Nivolumab Or Pembrolizumab In HLA-A2+ Subjects With MAGE-A4 Positive Tumors (SURPASS)	I	Open	Oncology: Bladder; Oncology: Esophageal; Oncology: Gastric; Oncology: Head/Neck; Oncology: Lung, Non-Small Cell; Oncology: Melanoma; Oncology: Ovarian; Oncology: Renal; Oncology: Soft Tissue Sarcoma	ADP-A2M4CD8	T cell stimulant; Immuno-oncology therapy	To evaluate safety, tolerability and antitumor activity ADP-A2M4CD8 in patients with HLA-A*02 with MAGE-A4+ locally advanced inoperable or metastatic multiple solid cancers. To characterize safety, tolerability, and antitumor activity across multiple tumor types. Safety, efficacy, pharmacokinetics, pharmacodynamics, and tumor biopsy characterization are evaluated. To evaluate ADP-A2M4CD8 in combi…	Key Inclusion criteria Age >or = 18 and <or= 75 years Subject is positive for at least 1 HLA-A*02 inclusion allele Histologically or cytogenetically confirmed diagnosis of urothelial cancer, esophageal , esophagogastric junction (EGJ) cancer, gastric cancer, non-small cell lung carcinoma (NSCLC), head and neck or ovarian cancer. Measurable disease according to RECIST v1.1 prior to leukapheresis a…	Positive for any HLA-A*02 allele other than: one of the inclusion alleles History of allergic reactions attributed to compounds of similar chemical or biologic composition to fludarabine, cyclophosphamide or other agents used in the study Active autoimmune or immune mediated disease Leptomeningeal disease, carcinomatous meningitis or symptomatic CNS metastases Other prior malignancy that is not c…	Lymphodepletion: Flu (30 mg/m2/day) × 4 days; Cy (1800 mg/m2/day) × 2 days Dose escalation (3 patients per cohort expand to 6 if DLT) Starting doses of ~1 billion cells Cohort 1 (0.8 to 1.2 billion) Cohort 2 (1.2 to 3.0 billion) Cohort 3 (3.0 to 6.0 billion) Expansion Phase dose up to 10 billion transduced cells This is a three-cohort dose escalation study. patients will be shorter and the starti…	Study Type: Interventional (Clinical Trial) Intervention Model: Single Group Assignment Masking: None (Open Label) Primary Purpose: Treatment This is a first in human, pilot, pharmacokinetics, pharmacodynamics, 3+3 dose-escalation, expansion, safety, tolerability, efficacy, First-in-human study.	October 16, 2023 [Interim Results] ESMO 2023 Online published date: October 16, 2023 Abstract No. 1019O Victor Moreno Garcia Clinical and translational data from the phase I SURPASS trial of ADP-A2M4CD8 T cell receptor (TCR) T cell therapy alone or combined with nivolumab in solid tumors Results: As of March 9, 2023, 51 pts with a median age of 60 years (range: 31–75) mainly with melanoma, non-sm…
	294102	2016-1107 ADP-0044-001 NCI-2017-01505 NCT03132922 TrialTroveID-294102 US-1567	Phase I Dose Escalation, Multi-tumor Study to Assess the Safety, Tolerability and Antitumor Activity of Genetically Engineered MAGE-A4C1032T in HLA-A2+ Subjects With MAGE-A4 Positive Tumors	I	Completed	Oncology: Bladder; Oncology: Esophageal; Oncology: Gastric; Oncology: Head/Neck; Oncology: Lung, Non-Small Cell; Oncology: Melanoma; Oncology: Ovarian; Oncology: Renal; Oncology: Soft Tissue Sarcoma	afamitresgene autoleucel	T cell stimulant; Immuno-oncology therapy	To evaluate MAGE-A4 TCR for the treatment of HLA*02 positive inoperable locally advanced or metastatic melanoma, urothelial, head and neck, ovarian, non-small cell lung, esophageal, gastric, synovial sarcoma, or myxoid/round call liposarcoma (MRCLS) tumor has the MAGE-A4 protein expressed. . To evaluate the safety and tolerability of genetically engineered autologous specific peptide enhanced aff…	Subject is >or=18 to 75 years of age at the time of signing the study informed consent. Subject has histologically confirmed diagnosis of any one of the indicated tumor types Subject is HLA-A*02 positive. (This determination will be made under screening protocol ADP-0000-001). Subject's tumor shows expression of the MAGE-A4 RNA or protein. (This determination will be made under screening protocol…	Subject does not express appropriate HLA-A genotype Subject is receiving excluded therapy/treatment per protocol Subject has symptomatic CNS metastases. Subject has any other active malignancy besides the tumor under study within 3 years prior to Screening. Subject has uncontrolled intercurrent illness. Subject has active infection with HIV, HBV, HCV or HTLV Subject is pregnant or breastfeeding. …	Patients will receive MAGE-A4. Patients will receive preconditioning with modified fludarabine and cyclophosphamide. Experimental: Autologous genetically modified MAGE-A4c¹º³²T cells Leukapheresis is performed to obtain cells for the manufacture of autologous MAGE-A4?¹º³² TCR bearing T cells. Leukapheresis should be performed as soon as feasible after the subject is determined to be eligible for …	Study Type: Interventional Actual Enrollment : 71 participants Study Design: Intervention Model: Single Group Assignment Masking: None (Open Label) Primary Purpose: Treatment This is a first-in-human, expansion, modified 3+3 dose escalation, Multi-tumor, safety, efficacy, pilot, tolerability, adaptive, basket, proof of concept, multicenter study.	October 31, 2023 [Pooled analysis] Journal for ImmunoTherapy of Cancer Nov 2023, 11 (Suppl 1) A226 SITC 2023 Available online date: October 31, 2023 Abstract No. 198 Robert Connacher, Konstantinos Avraam, Elizabeth Ross, Mary Schneck, Marian Van Kerckhoven, Sofie Van Rossom, Nicolas Gadot, Armelle Dufresne, Dennis Williams and Tianjiao Wang Development, validation and concordance of two MAGE-A4 i…
	445192	KSH01-R02-101 NCT05580796 TrialTroveID-445192	Investigator Initiated Clinical Trial on the Tolerance, Safety and Preliminary Efficacy of KSH01-TCRT Injection in Solid Tumor Subjects	I	Open	Oncology: Bladder; Oncology: Esophageal; Oncology: Gastric; Oncology: Head/Neck; Oncology: Melanoma; Oncology: Soft Tissue Sarcoma	KSH-01	T cell stimulant; Immuno-oncology therapy	To evaluate the safety and tolerance of autologous TCR-T cells in target positive solid tumor patients.	) Voluntary participation in clinical research; Fully understand the study and voluntarily sign the informed consent form; Willing to follow and able to complete all test procedures; 2) Male or female, 18 to 70 years old (including boundary value); 3) Malignant solid tumors failed to receive standard treatment; 4) HLA-A * 02 is positive and tumor target is positive (the staining intensity of targ…	1) History of serious allergic diseases, allergic history of serious drugs (including non marketed test drugs) or known allergy to any component of the proposed drugs (including pre-treatment drugs) in this protocol; 2) Previous coronary artery reconstruction; 3) Evidence of major haemorrhagic disorder or other obvious bleeding risks: 3.1) Previous history of intracranial hemorrhage or intracereb…	Number of Arms: 1 Experimental : TCR-T cells TCR-T cell injection Intervention/treatment : Drug: KSH01 injection TCR-T cell injection	Study Type : Interventional (Clinical Trial) Allocation : N/A Intervention Model : Single Group Assignment Masking : None (Open Label) Primary Purpose : Treatment A safety, tolerance, efficacy, pharmacokinetics study
	194519	JP-0022 TrialTroveID-194519 UMIN000010729	Adoptive Transfer of Lymphocytes Transduced with MAGE-A4-Specific TCR Gene Following Lymphodepleting Conditioning for Therapy-Resistant Esophageal Cancer	I	Terminated	Oncology: Esophageal	TBI-1201	T cell stimulant; Immuno-oncology therapy	To evaluate safety, kinetics and clinical responses and pharmakokinetics after transfer of autologous lymphocytes tranduced with TCR-alpha/beta gene recognizing MAGE-A4-peptide	Age-lower limit: 20 years-old < or = Age-upper limit: 75 years-old > or = Histologically-confirmed malignant esophageal tumor Therapy-resistant cancer, including chemotherapy and radiotherapy, with clinical stage III or IV, recurrent, and metastatic disease HLA-A2402-positive PCR or immunohistochemistry-confirmed MAGE-A4-antigen expression of tumor cells Having measurable tumor for assessing clin…	Having following serious complications Uncontrolled angina pectoris, myocardial infarction, or heart failure Uncontrolled diabetes mellitus or hypertension Uncontrolled infection X-ray-proven interstitial pneumonia or pulmonary fibrosis Autoimmune disease Bleeding tendency; PT less than 50%, APTT more than 60sec, serum fibrinogen less than 100mg/dL, FDP more than 20ug/mL Thrombosis tendency Histo…	Interventions/Control 1: (three patients): Patients receive cyclophosphamide 400mg / m^2 x 3 days by intravenous infusion and TCR gene transfer autologous lymphocyte infusion 1x10^9 cells/dose, single-dose, by intravenous administration. Intervention/Control 2: (three patients): Patients receive cyclophosphamide 400mg / m^2 x3 days by intravenous administration and TCR gene transfer autologous ly…	Study type: Interventional Study design: Parallel Randomization: Non-randomized Blinding: Open label Control: Uncontrolled safety, pharmacokinetics
	377117	ADP-0055-002 EudraCT Number: 2020-005802-24 NCI-2021-06014 NCT04752358 SURPASS-2 TrialTroveID-377117	A Phase II Open-Label Clinical Trial of ADP-A2M4CD8 in Subjects With Advanced Esophageal or Esophagogastric Junction Cancers	II/III	Terminated	Oncology: Esophageal; Oncology: Gastric	ADP-A2M4CD8	T cell stimulant; Immuno-oncology therapy	To assess ADP-A2M4CD8 SPEAR T-cells in esophagogastric junction cancer. To investigate the efficacy of ADP-A2M4CD8 T-cell therapy in subjects who have the appropriate human leukocyte antigen (HLA) and tumor antigen status and whose esophageal or esophagogastric junction (EGJ) cancer expresses the MAGE-A4 protein. To evaluate the efficacy of autologous genetically modified SPEAR T-cells (ADP-A2M4C…	Age > or = 18 and < or = 75 years Diagnosis of Esophageal cancer or Esophagogastric junction cancer. Previously received for advanced or metastatic disease. Measurable disease according to RECIST v1.1. HLA-A*02 positive Tumor shows MAGE-A4 expression confirmed by central laboratory. ECOG Performance Status of 0 or1. Left ventricular ejection fraction (LVEF) > or = 50%. Note: other protocol define…	Positive for any HLA-A*02 allele other than: one of the inclusion alleles History of allergic reactions attributed to compounds of similar chemical or biologic composition to fludarabine, cyclophosphamide or other agents used in the study Active autoimmune or immune mediated disease Leptomeningeal disease, carcinomatous meningitis or symptomatic CNS metastases Other prior malignancy that is not c…	Patients will recieve ADP-A2M4CD8 therapy Arm Experimental: Autologous genetically modified ADP-A2M4CD8 cells Intervention/treatment Genetic: Autologous genetically modified ADP-A2M4CD8 cells Infusion of autologous genetically modified ADP-A2M4CD8 on Day 1	Study Type : Interventional (Clinical Trial) Allocation: N/A Intervention Model: Single Group Assignment Masking: None (Open Label) Primary Purpose: Treatment This is a single arm , efficacy, safety, muli center study
	496046	JWTCR001001 NCT06170294 TrialTroveID-496046	A Single-arm, Open-label, Dose Exploratory Study to Evaluate the Safety, Efficacy, and Pharmacokinetics of Autologous Humanized MAGE-A4-directed T Cell Receptor Engineered T Cell (JWTCR001) in Patients With Advanced Solid Tumors	I	Open	Oncology: Esophageal; Oncology: Unspecified Solid Tumor	afamitresgene autoleucel	T cell stimulant; Immuno-oncology therapy	To study to evaluate the safety, efficacy, and pharmacokinetics of autologous humanized anti-MAGE-A4 T cell receptor-engineered T cell (TCR-T) in advanced solid tumors. To evaluate MAGE-A4 TCR Therapy in Subjects with Esophageal Carcinoma	1. 18-75 year-old, male or female 2. Voluntarily willing to participate in the study and sign the written informed consent form 3. Life expectation ≥12 weeks 4. European Cooperative Oncology Group (ECOG) ≤1 at screening, 24 hours prior to apheresis (APH), lymphodepletion (LD), and infusion 5. Histologically-confirmed recurrent/metastatic advanced solid tumors 6. Radiologically-confirmed progressi…	1. Pregnant or lactating women 2. Human immunodeficiency virus (HIV) serology positive, or active hepatitis B virus (HBV)/hepatitis C virus (HCV)/Syphilis/Tuberculosis/ Coronavirus disease 2019 (COVID-19) 3. Central nerve system (CNS) metastasis must have received treatment and been neurologically stable for ≥2 months, not requiring anti-seizure medications and off steroids for ≥ 1 month prior to…	Number of Arms: 1 Experimental : TCR-MAGE-A4 T-Cells The subjects enrolled will be sequentially assigned to the corresponding dose level. Subjects will receive MAGE-A4 TCR Therapy	Study Type : Interventional (Clinical Trial) Allocation : N/A Intervention Model : Single Group Assignment Masking : None (Open Label) Primary Purpose : Treatment This is a safety ,efficacy ,pharmacokinetics study
	130005	1201-01 JapicCTI-142555 jRCT2080222504 NCT02096614 TrialTroveID-130005	Multi-center, Investigator Initiated Phase I Study of MAGE-A4 Specific TCR Gene Transferred T Lymphocytes with Solid Tumors	I	Completed	Oncology: Esophageal; Oncology: Unspecified Solid Tumor	TBI-1201	T cell stimulant; Immuno-oncology therapy	To evaluate MAGE-A4-specific TCR transgenic T Lymphocyte infusion after pretreatment with chemotherapeutic agents in HLA-A * 24:02 genotype, unresectable, metastatic and refractory/recurrent esophageal cancer and solid tumors that express MAGE-A4.	Ages Eligible for Study: 20 Years and older Genders Eligible for Study: Both Histologically or cytologically confirmed solid tumors Solid tumor, which is unresectable , refractory to standard therapy (chemotherapy, radiotherapy, etc) , metastatic or recurrent HLA-A*24:02 positive MAGE-A4-expression by PCR or immunohistochemistry ECOG Performance Status, 0 or 1 Age >20 years on consent No treatmen…	The following serious complications are excluded from the study; Unstable angina, cardiac infarction, or heart failure Uncontrolled diabetes or hypertension Active infection Obvious interstitial pneumonia or lung fibrosis by chest X-ray Active autoimmune disease requiring steroids or immunosuppressive therapy Serious hypersensitivity Tumor cell invasion into CNS Active multiple cancer Positive fo…	Patients are treated with MAGE-A4 antigen-specific T-cell receptor (TCR) gene therapy after pretreatment with chemotherapeutic agents. This is a 2 year study. Arm 1: Experimental: Low dose TBI-1201 with pre-treatment 1 TBI-1201(5*10^8) single-dose administration with pre-treatment of cyclophosphamide alone. Assigned Intervention: Drug: TBI-1201 TBI-1201(5*10^8 or 5*10^9) is administered. Drug: Cy…	Study Type: Interventional Study Design: Allocation: Non-Randomized Endpoint Classification: Safety Study Intervention Model: Single Group Assignment Masking: None (Open Label) Primary Purpose: Treatment A multicenter, efficacy and pharmacokinetics study.
	375890	ADP 0044-003 NCI-2020-07922 NCT04408898 SPEARHEAD 2 SPEARHEAD-2 TrialTroveID-375890	A Phase II Pilot Study of ADP-A2M4 in Combination With Pembrolizumab in Subjects With Recurrent or Metastatic Head and Neck Cancer	II	Terminated	Oncology: Head/Neck	afamitresgene autoleucel	T cell stimulant; Immuno-oncology therapy	To Investigate the efficacy and safety of ADP-A2M4 in combination with pembrolizumab in HLA-A*02 eligible and MAGE-A4 positive subjects with recurrent or metastatic Head and Neck cancer. To Evaluate efficacy, safety, and tolerability of ADP-A2M4 with pembro	Age > or = 18 and <75 years Diagnosis of head and neck squamous cell carcinoma with metastatic or unresectable, recurrent disease. confirmed by histology cytology. Checkpoint inhibitor naïve and indicated for pembrolizumab or currently receiving pembrolizumab (monotherapy). May have received prior platinum containing chemotherapy regimen or checkpoint inhibitor therapy. Subjects that have already…	Positive for any HLA-A*02 allele other than: one of the inclusion alleles, HLA-A*02:07P or HLA-A*02 null alleles History of allergic reactions attributed to compounds of similar chemical or biologic composition to fludarabine, cyclophosphamide or other agents used in the study or history of severe hypersensitivity to another monoclonal antibody. History of autoimmune or immune mediated disease Le…	Experimental: ADP-A2M4 T cells in combination with pembrolizumab Genetic: ADP-A2M4 in combination with pembrolizumab. Single infusion of autologous genetically modified ADP-A2M4 Dose: 1.0 x109 to 10x109 transduced cells by a single intravenous infusion Repeat doses of pembrolizumab every 3 weeks. Dose: 200mg All patients will be apheresed and have their cells manufactured with the intent of havin…	Study Type: Interventional (Clinical Trial) Intervention Model: Single Group Assignment Masking: None (Open Label) Primary Purpose: Treatment A pilot, efficacy, safety, tolerability study.
	293909	2016-0994 ACTengine ACTengineIMA201-101 IMA201-101 NCI-2018-00208 NCT03247309 TrialTroveID-293909	Phase I Study Evaluating Genetically Modified Autologous T Cells Expressing a T-cell Receptor Recognizing a Cancer/Germline Antigen in Patients With Recurrent and/or Refractory Solid Tumors (ACTengine IMA201-101)	I	Completed	Oncology: Head/Neck; Oncology: Lung, Non-Small Cell; Oncology: Osteosarcoma; Oncology: Soft Tissue Sarcoma; Oncology: Unspecified Solid Tumor	IMA-201	Immunostimulant; T cell stimulant; Immuno-oncology therapy	To establish the safety and tolerability of IMA201 in patients with solid tumors that express melanoma-associated antigen 4 or 8 (MAGEA4/8). To study the safety and tolerability of immatics adapative call therapy IMA201 in patients with solid tumors with an emphasize on patients with non-small cell lung cancer or head and neck squamous cell carcinomas (HNSCC). To establish the safety and tolerabi…	Patient = 18 years of age Pathologically confirmed advanced and/or metastatic solid tumor Patients may enter screening procedure before, during, or after the last available indicated standard of care treatment. There is no limitation for prior anti cancer treatments. Eastern Cooperative Oncology Group (ECOG) performance status 0-1 HLA phenotype positive for the study Patients must have measurable…	History of other malignancies (except for adequately treated basal or squamous cell carcinoma or carcinoma in situ) within the last 3 years Solid tumors with low likelihood of tumor biomarker expression per protocol Pregnant or breastfeeding Serious autoimmune disease Note: At the discretion of the investigator, these patients may be included if their disease is well controlled without the use of…	Experimental: IMA201 Product Pre-conditioning by non-myeloablative chemotherapy with Fludarabine and Cyclophosphamide One dose of IMA201 product will be infused intravenously. Four dose levels will be evaluated. At least two patients per cohort will be treated. Post-infusion of IMA201 product, administration of low-dose recombinant human interleukin-2 Assigned interventions: Biological: IMA201 Pr…	Study Type: Interventional (Clinical Trial) Intervention Model: Single Group Assignment Masking: None (Open Label) Primary Purpose: Treatment This is a first-in-human, dose-escalating, safety, feasibility, tolerability, efficacy, basket study	November 09, 2021 [Press Release, Pooled Analysis] ...Further updates on the ACTengine IMA200 Programs IMA201 (MAGEA4/A8) and IMA202 (MAGEA1) The dose escalation Phase 1a study with ACTengine IMA201 and IMA202 product candidates directed at MAGEA4/8 and MAGEA1 HLA-A*02 peptides respectively, continue to advance with IMA202 at dose level 3 and IMA201 at dose level 2. At data cut-off on September 1…
	449918	ADP-0044-004 NCT05642455 SPEARHEAD-3 TrialTroveID-449918	A Phase I/II Open Label, Basket Study to Assess the Safety, Tolerability and Anti-Tumor Activity of Afamitresgene Autoleucel in Pediatric Subjects With MAGE-A4 Positive Tumors	I/II	Open	Oncology: Neuroblastoma; Oncology: Osteosarcoma; Oncology: Soft Tissue Sarcoma	afamitresgene autoleucel	T cell stimulant; Immuno-oncology therapy	To investigate the safety and efficacy of afamitresgene autoleucel in HLA-A*02 eligible and MAGE-A4 positive subjects aged 2-21 years of age with advanced cancers. To evaluate the safety and anti-tumor activity of afami-cel as well as describe the prevalence of MAGEA4 expression in pediatric patients with relapsed/refractory solid tumors Incidence of dose-limiting toxicities; adverse events (AEs)…	Age 2-21 years Body weight ≥ 10 kg Subject has histologically confirmed diagnosis of any one of the following cancers: (A) Synovial Sarcoma, (B) MPNST, (C) Neuroblastoma, or (D) Osteosarcoma Must have previously received a systemic chemotherapy Measurable disease according to RECIST v1.1 (or INCR, 2017 Neuroblastoma only). HLA-A*02 positive Tumor shows MAGE-A4 expression confirmed by central labo…	HLA-A*02:05 in either allele; or any A*02 having same protein sequence as HLA-A*02:05 History of allergic reactions attributed to compounds of similar chemical or biologic composition to fludarabine, cyclophosphamide. History of autoimmune or immune mediated disease Known central nervous system (CNS) metastases. Other prior malignancy that is not considered by the Investigator to be in complete r…	Experimental: Afamitresgene autoleucel Genetic: Afamitresgene autoleucel Single infusion of afamitresgene autoleucel Dose: For subjects ≥10 kg to <40 kg: starting dose of 0.025 - 0.200 x 10'9 transduced cells/kg. For subjects ≥40 kg 1.0x109 to 10x109 transduced by a single intravenous infusion Lymphodepleting chemotherapy consisting of fludarabine (30 mg/m^2/day for 4 days) and cyclophosphamide (…	Study Type : Interventional (Clinical Trial) Allocation: N/A Intervention Model: Single Group Assignment Masking: None (Open Label) Primary Purpose: Treatment This is a basket, safety, efficacy, tolerability, pharmacokinetics, adaptive, single dose study.
	418906	ADP-0055-003/GOG-3084 EudraCT Number: 2022-003176-16 GOG-3084 NCT05601752 SURPASS-3 SURPASS-3 STUDY/ GOG-3084 TrialTroveID-418906	A Phase II, Open-Label, Randomized, Non-Comparative Clinical Trial of ADP-A2M4CD8 Monotherapy and in Combination With Nivolumab in Subjects With Recurrent Ovarian Cancers	II	Open	Oncology: Ovarian	ADP-A2M4CD8	T cell stimulant; Immuno-oncology therapy	To evaluate ADP-A2M4CD8 in both monotherapy and in combination with nivolumab (a PD-1 checkpoint inhibitor) in a two-arm design in people with platinum resistant ovarian cancer To investigate ADP-A2M4CD8 for ovarian cancer, including a combination cohort with nivolumab exploring the potential to increase ADP-A2M4CD8 efficacy by overcoming immunosuppressive pathways.	Subjects will be assessed for eligibility prior to leukapheresis AND prior to lymphodepleting chemotherapy (unless otherwise noted) and must meet all specified criteria for study participation. Subject (or legally authorized representative) has voluntarily agreed to participate by giving written informed consent in accordance with International Council for Harmonisation (ICH) Good Clinical Practi…	Positive for HLA-A*02:05 in either allele as determined by Adaptimmune-designated central laboratory testing. HLA-A*02 alleles having the same protein sequence as HLA-A*02:05 in the peptide binding domains (P groups) will also be excluded. Other alleles may be exclusionary after adjudication with the Sponsor. Subject has received or plans to receive the following therapy/treatment prior to to leu…	Experimental: Autologous genetically modified ADP-A2M4CD8 cells Genetic: Autologous genetically modified ADP-A2M4CD8 cells Infusion of autologous genetically modified ADP-A2M4CD8 cells on Day 1 Experimental: Autologous genetically modified ADP-A2M4CD8 cells in combination with Nivolumab Combination Product: Autologous genetically modified ADP-A2M4CD8 cells in combination with Nivolumab Infusion o…	Study Type : Interventional (Clinical Trial) Allocation: Randomized Intervention Model: Parallel Assignment Masking: None (Open Label) Primary Purpose: Treatment This is a Phase II, two-arm design, safety, efficacy, non-comparative, tolerability study.
	351620	19-316 201904212 20251 AAAS4184 ADP 0044-002 ADP-0044-002 EudraCT Number: 2019-000589-39 NCI-2019-05482 NCI-21-C-0022 NCT04044768 RG1005467 Spearhead 1 SPEARHEAD 1 SPEARHEAD-1 TrialTroveID-351620 VICCSAR1948	A Phase II Single Arm Open-Label Clinical Trial of ADP-A2M4 SPEAR T Cells in Subjects With Advanced Synovial Sarcoma or Myxoid/Round Cell Liposarcoma.	II	Open	Oncology: Soft Tissue Sarcoma	afamitresgene autoleucel	T cell stimulant; Immuno-oncology therapy	To evaluate ADP-A2M4 patients with synovial sarcoma and myxoid round cell liposarcoma (hla-a*02 & mage-a4 antigen positive) who have received prior chemotherapy. To evaluate the efficacy, safety and tolerability of ADP-A2M4 SPEAR T-cells. To evaluate genetically-engineered ADP-A2M4 in HLA-A*02 subjects with metastatic or inoperable (advanced) Synovial Sarcoma or Myxoid/Round Cell Liposarcoma (MRC…	Age ≥16 (10 years at selected sites) and <=75 years Diagnosis of advanced synovial sarcoma (Cohort 1, Cohort 2 and Cohort 3) or myxoid liposarcoma / myxoid round cell liposarcoma (Cohort 1 only) confirmed by cytogenetics. Previously received either an anthracycline or ifosfamide containing regimen. Measurable disease according to RECIST v1.1 prior to lymphodepletion HLA-A*02:01, HLA-A*02:02, HLA-…	HLA-A*02:05 in either allele Received or plans to receive the following therapy/treatment prior to leukapheresis or lymphodepleting chemotherapy: Cytotoxic chemotherapy, Tyrosine kinase inhibitor (TKI) (e.g. pazopanib), Immune therapy (including monoclonal antibody therapy, checkpoint inhibitors,), Anti-cancer Vaccine, Gene therapy using an integrating vector (subjects who have received a gene th…	Experimental: Autologous genetically modified afamitresgene autoleucel (previously ADP-A2M4) SPEAR T cells Genetic: afamitresgene autoleucel (previously ADP-A2M4) Single infusion of autologous genetically modified afamitresgene autoleucel (previously ADP-A2M4) Dose: 1.0 x109 to 10x109 transduced by a single intravenous infusion Patients will receive doses of up to 10 billion ADP-A2M4 SPEAR T-cell…	Study Type : Interventional (Clinical Trial) Intervention Model: Single Group Assignment Masking: None (Open Label) Primary Purpose: Treatment This is a pivotal, efficacy, tolerability, pharmacokinetics and safety study.	March 27, 2024 [Interim Results] Lancet. 2024 Mar 27:S0140-6736(24)00319-2 D'Angelo SP, Araujo DM, Abdul Razak AR, Agulnik M, Attia S, Blay JY, Carrasco Garcia I, Charlson JA, Choy E, Demetri GD, Druta M, Forcade E, Ganjoo KN, Glod J, Keedy VL, Le Cesne A, Liebner DA, Moreno V, Pollack SM, Schuetze SM, Schwartz GK, Strauss SJ, Tap WD, Thistlethwaite F, Valverde Morales CM, Wagner MJ, Wilky BA, Mc…
	333431	TrialTroveID-333431 UMIN000033711	Exploratory Study of Prediction Marker for Efficacy and Safety of TBI-1201	II	Completed	Oncology: Unspecified Solid Tumor	TBI-1201	T cell stimulant; Immuno-oncology therapy	Exploratory study on predictive factors for efficacy and safety of investigational drugs, TBI-1201 and preconditioning agent (TBI-1201:MAGE-A4/TCR gene transduced T cell)	Having enrolled to TBI-1201 clinical trial	Not having enrolled to TBI-1201 clinical trial	Patients will receive TBI-1201	Study type: Observational This is a safety, efficacy and exploratory study
MAGE family member A3	291331	0C-17-2 133155 17-347 17-553 2016-1097 20170916 Clinical Trial 18938 EudraCT Number: 2020-005456-37 HERMOSA-1 KITE-718-301 KITE-718-301 MAGE NCI-2017-00835 NCT03139370 TrialTroveID-291331	A Phase I Study Evaluating the Safety and Efficacy of MAGE-A3/A6 T Cell Receptor Engineered T Cells (KITE-718) in HLA-DPB1*04:01 Positive Subjects With Advanced Cancers	I	Terminated	Oncology: Bladder; Oncology: Head/Neck; Oncology: Lung, Non-Small Cell; Oncology: Multiple Myeloma; Oncology: Unspecified Solid Tumor	KITE-718	T cell stimulant; Immuno-oncology therapy	Phase 1A: To evaluate various doses of engineered T cells Phase 1B: To assess safety and anti-tumor effect of KTE-718 in multiple solid tumor indications including non-small cell lung cancer, bladder (urothelial) cancer and other tumor types To evaluate if the treatment is safe and effective in treating advanced cancer.	Age > or = 18 years Advanced cancer defined as relapsed or refractory disease after a systemic standard of care treatment regimen and, if available, at least one standard of care salvage regimen unless the subject refuses such therapy. Multiple myeloma (MM) subjects must have had both a protease inhibitor (PI) and immunomodulatory drugs (IMiD) as part of the last regimen, or at least 3 prior line…	Malignancy other than non-melanoma skin cancer, carcinoma in situ, or low grade prostate cancer for which watch-and-wait approach is standard of care, unless disease free for at least 3 years Clinically significant cardiac disease within last 12 months Stroke or transient ischemic attack (TIA) within 12 last months Symptomatic deep vein thrombosis or pulmonary embolism within last 6 months, cathe…	Patients will receive KITE-718 Experimental: KITE-718 Phase 1A: Participants will receive cyclophosphamide and fludarabine conditioning chemotherapy followed by the investigational treatment, KITE-718. Phase 1 B: Participants will receive cyclophosphamide and fludarabine conditioning chemotherapy followed by the investigational treatment, KITE-718, at a dose selected based on Phase 1A. Interventi…	Study Type: Interventional(Clinical Trial) Intervention Model: Single Group Assignment Masking: None (Open Label) Primary Purpose: Treatment A Phase IA/IB Safety, Efficacy, multicenter,Dose Escalation study
	206897	1310-1253 14-C-0052 140052 NCI-2014-02650 NCI-2018-02283 NCT02111850 P131408 RD-13-X-03 TrialTroveID-206897 US-1253	A Phase I/II Study of the Treatment of Metastatic Cancer That Expresses MAGE-A3 Using Lymphodepleting Conditioning Followed by Infusion of HLA-DP0401/0402 Restricted Anti-MAGE-A3 TCR-Gene Engineered Lymphocytes and Aldesleukin	I/II	Completed	Oncology: Breast; Oncology: Cervical; Oncology: Esophageal; Oncology: Melanoma; Oncology: Renal; Oncology: Soft Tissue Sarcoma	KITE-718	T cell stimulant; Immuno-oncology therapy	To study of the treatment of metastatic cancer that expresses MAGE-A3 using lymphodepleting conditioning followed by infusion of HLA-DP0401/0402 restricted Anti-MAGE-A3 TCR-Gene engineered lymphocytes and aldesleukin. To determine if the treatment regimen is able to be associated with a clinical response rate that can rule out 5% (p0=0.05) in favor of a modest 20% PR + CR rate (p1=0.20) To determ…	Metastatic or locally advanced refractory/recurrent cancer that expresses Melanoma antigen family A, 3 (MAGE-A3) as assessed by one of the following methods: Reverse transcription polymerase chain reaction (RT-PCR) on tumor tissue defined as 30,000 copies of MAGE-A3 per 10^6 glyceraldehyde 3-phosphate dehydrogenase (GAPDH) copies, or by immunohistochemistry of resected tissue defined as 10% or gr…	Women of child-bearing potential who are pregnant or breastfeeding because of the potentially dangerous effects of the treatment on the fetus or infant. Active systemic infections, (e.g.: requiring anti-infective treatment), coagulation disorders or any other active major medical illnesses Any form of primary immunodeficiency (such as Severe Combined Immunodeficiency Disease). Concurrent opportun…	Experimental: 1/Phase I Experimental Therapy Non-myeloablative lymphodepleting preparative regimen of cyclophosphamide and fludarabine + Anti-Melanoma antigen family A, 3 (MAGE-A3)-DP4 T cell receptor (TCR) peripheral blood lymphocytes (PBL) + high-dose aldesleukin Biological: Anti-MAGE-A3-DP4 T Cell Receptor (TCR) Peripheral Blood Lymphocytes (PBL) Day 0: cells will be infused intravenously (i.v…	Study Type: Interventional (Clinical Trial) Allocation: Non-Randomized Intervention Model: Sequential Assignment Masking: None (Open Label) Primary Purpose: Treatment This is a dose escalation, safety and efficacy study.	March 29, 2022 Clinicaltrials.gov Results Results First Posted : March 29, 2022 Last Update Posted : March 29, 2022 Recruitment Details No text entered. Pre-Assignment Details No text entered. Limitations and Caveats No text entered. [Refer source data at source url] https://clinicaltrials.gov/ct2/show/results/NCT02111850; August 15, 2017 J Clin Oncol. 2017 Aug 15:JCO2017745463. Speranza G, Ander…
	146230	1007-1057 201010741 ADP 01611 HIC:1203009863 NCI-2014-01584 NCT01350401 TrialTroveID-146230 UPCC 01611 US-1057	Phase I/II Study to Assess the Safety and Activity of Enhanced TCR Transduced Autologous T Cells in Metastatic Melanoma	I/II	Terminated	Oncology: Melanoma	letetresgene-autoleucel MAGE-A3 T cells, Adaptimmune	T cell stimulant; Immuno-oncology therapy T cell stimulant; Immuno-oncology therapy	To assess the effects (both good and bad) of genetically the modified T cells after chemotherapy on patients cancer and general health. To investigate the safety, bioactivity and anti-tumor effect of patients’ own T cells that have been genetically modified to express a high affinity T cell receptor (TCR) specific for a type of tumor antigen (protein) known as a cancer testis antigen (CT antigen)…	Ages Eligible for Study: 18 Years and older Patients must have histologically or cytologically confirmed melanoma stage III/IV, unresectable Patients must have measurable disease, defined as at least one lesion that can be accurately measured in at least one dimension (longest diameter to be recorded) as > or =10 mm with spiral CT scan One prior cytotoxic therapy for the treatment of metastatic d…	Patients who have had 2 or more regimens containing cytotoxic chemotherapy for metastatic melanoma. Patients may not be receiving any other investigational agents. Patients with active brain metastases should be excluded from this clinical trial because of their poor prognosis and because they often develop progressive neurologic dysfunction that would confound the evaluation of neurologic and ot…	NY-ESO-1: Experimental : Subject's tumor must express cancer testis antigen NYESO-1 and be HLA-A*02 positive Biological: NY-ESO-1 Cytoreductive chemotherapy followed by infusion with NYESO-1(C259) transduced autologous T cells To enhance safety, cell product will be administered as a 30 percent/70 percent split infusion on consecutive days. Participants will be followed for up to 1 year post infu…	Study Type: Interventional Study Design: Endpoint Classification: Safety/Efficacy Study Intervention Model: Single Group Assignment Masking:None (Open Label) Primary Purpose: Treatment tolerability , fixed dose dual cohort study
	82536	0710-883 08-C-0055 080055 NCI-08-C-0055 NCI-P07192 NCT00610311 TrialTroveID-082536 US-0830	Phase II Study of Metastatic Melanoma Using Lymphodepleting Conditioning Followed by Infusion of Anti-gp100:154-162 TCR-Gene Engineered Lymphocytes and ALVAC Virus Immunization.	II	Terminated	Oncology: Melanoma	aldesleukin Anti-MART-1 TCR transgenic autologous PBL ALVAC-gp100 vaccine (SC)	Interleukin 2 agonist; Immunostimulant; T cell stimulant Immuno-oncology therapy Immunostimulant; Immuno-oncology therapy	To study how well giving cyclophosphamide and fludarabine followed by gene-modified lymphocytes, vaccine therapy, and high-dose aldesleukin works in treating patients with metastatic melanoma. To determine if the combination of high dose aldesleukin, lymphocyte depleting chemotherapy, ALVAC immunization and anti-gp100:154-162 TCR-gene engineered lymphocytes is able to be associated with a clinica…	Ages Eligible for Study: 18 Years and older Genders Eligible for Study: Both Metastatic melanoma with measurable disease. Previously received high dose interleukin-2 (IL-2) and have been either non-responders (progressive disease) or have recurred. Positive for gp100 by immunohistochemistry (IHC) which will be reviewed by the Laboratory of Pathology at National Cancer Institute (NCI). Tumor infil…	Women of child-bearing potential who are pregnant or breastfeeding because of the potentially dangerous effects of the preparative chemotherapy on the fetus or infant. Active systemic infections, coagulation disorders or other major medical illnesses of the cardiovascular, respiratory or immune system, myocardial infarction, cardiac arrhythmias, obstructive or restrictive pulmonary disease. Any f…	Patients have 7 days of chemotherapy to prepare the immune system for receiving the gp100 cells. Patients receive the ALVAC vaccine, anti-gp100 cells and interleukin-2 (IL-2) (an approved treatment for advanced melanoma). The anti gp100 cells are given as an infusion through a vein. The vaccine is given as injections just before the infusion of gp100 cells and again 2 weeks later. IL-2 is given a…	Study Type: Interventional Study Design: Allocation: Non randomized Endpoint Classification: Efficacy Study Intervention Model: Single Group Assignment Masking: Open Label Primary Purpose: Treatment
	210147	14-C-0110 140110 1402-1293 338101 NCI-14-C-0110 NCT02153905 P131467 RD-14-III-03 TrialTroveID-210147	Phase I-II Study of the Treatment of Metastatic Cancer that expresses MAGE-A3 using Lymphodepleting Conditioning Followed by Infusion of Anti-MAGE-A3 HLA-A*01 Restricted TCR-Gene Engineered Lymphocytes and Aldesleukin	I/II	Terminated	Oncology: Melanoma; Oncology: Renal; Oncology: Unspecified Cancer	MAGE-A3 TCR PBL cell therapy, Kite Pharma	T cell stimulant; Immuno-oncology therapy	To determine a safe number of these cells to infuse and to see if these particular tumor-fighting cells (anti-MAGE A3 cells) cause tumors to shrink and to be certain the treatment is safe. To evaluate MTD in dose escalation phase. To determine if the treatment regimen is able to be associated with a clinical response rate that can rule out 5% (p0=0.05) in favor of a modes 20% PR + CR rate (p1=0.2…	Metastatic or locally advanced refractory/recurrent cancer that expresses MAGE-A3 as assessed by one of the following methods: RT-PCR on tumor tissue defined as 30,000 copies of MAGE-A3 per 106 GAPDH copies, or by immunohistochemistry of resected tissue defined as 10% or greater of tumor cells being 2-3+ for MAGE-A3, or serum antibody reactive with MAGE-A3. Metastatic cancer diagnosis will be con…	Women of child-bearing potential who are pregnant or breastfeeding because of the potentially dangerous effects of the treatment on the fetus or infant. Active systemic infections (e.g.: requiring anti-infective treatment), coagulation disorders or any other active major medical illnesses. Any form of primary immunodeficiency (such as Severe Combined Immunodeficiency Disease). Concurrent opportun…	Experimental: 1/Phase I Experimental Therapy Non-myeloablative lymphodepleting preparative regimen of cyclophosphamide and fludarabine + MAGE-A3- A1 transduced PBL + high-dose aldesleukin Experimental: 2/Phase II Experimental Therapy Non-myeloablative lymphodepleting preparative regimen of cyclophosphamide and fludarabine + MAGE-A3- A1 transduced PBL + high-dose aldesleukin Assigned interventions…	Study Type: Interventional Study Design: Allocation: Non-Randomized Endpoint Classification: Safety/Efficacy Study Intervention Model: Single Group Assignment Masking: None (Open Label) Primary Purpose: Treatment A dose escalation, Single arm study
	146387	1007-1056 1056GCC 209393 ADP 01411 GCC 1056 NCT01352286 TrialTroveID-146387 UPCC 01411	A Phase I/IIa, Dual-Cohort, Two-Site, Clinical Trial Evaluating the Safety and Activity of Redirected Autologous T Cells Expressing a High Affinity TCR Specific for NY-ESO-1 Administered Post ASCT in Patients With Advanced Myeloma	I/II	Completed	Oncology: Multiple Myeloma	letetresgene-autoleucel MAGE-A3 T cells, Adaptimmune	T cell stimulant; Immuno-oncology therapy T cell stimulant; Immuno-oncology therapy	To evaluate the safety and tolerability of autologous genetically modified T cells transduced to express the high affinity of MAGE-A3 TCR in HLA-A1 patients and the high affinity NYESO-1 TCR in HLA-A2 patients. To investigate the safety, bioactivity and anti-tumor effect of infusion of patients’ own T cells that have been genetically modified to express a high affinity T cell receptor (TCR) speci…	Ages Eligible for Study: 18 Years to 80 Years Myeloma has relapsed, progressed, or failed to respond after at least one prior course of therapy (consisting of at least 2 treatment cycles or months of therapy) Myeloma has responded partially to initial therapy but a complete response (immunofixation negative and normal serum free light chain) has NOT developed after a minimum of 3 cycles or months…	Pregnant or nursing females HIV or HTLV - 1/2 seropositivity Known history of myelodysplasia Known history of chronic active hepatitis or liver cirrhosis (if suspected by laboratory studies, should be confirmed by liver biopsy). Active Hepatitis B (as defined by positive Hepatitis B surface antigen); positive Hepatitis C virus (HCV) antibody is NOT an exclusion. Prior allogeneic transplant. Histo…	Patients receive autologous genetically modified T cells and Prevnar -13. Eligible patients will be assigned to the a3a or c259 cohort based on their HLA type. T cells will be isolated from autologous apheresis product, and enriched by elutriation. T cells will be modified ex vivo by a lentiviral vector expressing either the a3a or c259 TCR and then the cells will be further expanded using an art…	Study Type: Interventional Study Design: Endpoint Classification: Safety Study Intervention Model: Single Group Assignment Masking: No masking Primary Purpose: Treatment A pilot, dual cohort, two site, single arm study.	July 9, 2019 Blood Adv. 2019 Jul 9;3(13):2022-2034. doi: 10.1182/bloodadvances.2019000194. Stadtmauer EA, Faitg TH, Lowther DE, Badros AZ, Chagin K, Dengel K, Iyengar M, Melchiori L, Navenot JM, Norry E, Trivedi T, Wang R, Binder GK, Amado R, Rapoport AP Long-term safety and activity of NY-ESO-1 SPEAR T cells after autologous stem cell transplant for myeloma. Results: Objective response rate (Int…
CD19 molecule	510744	EBUS22CD19AR100 NCT06343311 Starlight-1 TrialTroveID-510744	An Open-Label, Dose Escalation, Multi-Center Phase I/II Clinical Trial of EB103 T-Cell Therapy in Adults With Relapsed/Refractory (R/R) B-Cell Non-Hodgkin's Lymphoma (NHL)	I/II	Planned	Infectious Disease: HIV; Oncology: Lymphoma, Non-Hodgkin's	EB-103	T cell stimulant; Immuno-oncology therapy	This is an open-label, dose escalation, multi-center, Phase I/II clinical trial to assess the safety of an autologous T-cell therapy (EB103) and to determine the Recommended Phase II Dose (RP2D) in adult subjects (≥ 18 years of age) who have relapsed/refractory (R/R), B-cell NHL. The study will include a dose escalation phase followed by an expansion phase. To evaluate EB103 to treat relapsed or …	Age 18 years or older at the time of informed consent Histologically confirmed R/R B-cell non-Hodgkin's lymphoma (NHL) Adequate organ function Relapsed or refractory (R/R) disease defined as ONE OR MORE of the following: R/R after ≥ 2 lines of systemic therapy For the following NHL types: Burkitt lymphoma, Precursor B-cell lymphoblastic lymphoma, or Mantle cell lymphoma: R/R after ≥ 1 lines of sy…	Prior CD19-targeted cellular therapy History of Richter's transformation of chronic lymphocytic leukemia (CLL) History of another primary malignancy that has not been in remission for ≥ 2 years. History or presence of clinically relevant Central Nervous System (CNS) pathology CNS disease which is progressing on most recent therapy or with a parenchymal mass which is likely to cause clinical sympt…	Number of Arms: 1 Other : EB103 Approximately six (6) subjects will be treated to determine the RP2D. At the designated RP2D approximately fifteen (15) additional subjects will be treated. Intervention: Biological: EB103 EB103 is an autologous T-cell therapy whereby a subject's own T cells are transduced with a lentiviral vector expressing the EB103 transgene.	Study Type : Interventional (Clinical Trial) Allocation : N/A Intervention Model : Sequential Assignment Masking : None (Open Label) Primary Purpose : Treatment efficacy, Dose Escalation, expansion p, Multi-Center, safety, pharmacokinetics,3+3 desig
	330903	2018ZDYFY-BinDeDBD NCT03638206 TrialTroveID-330903	Autologous Immunotherapy With Multi-target Gene-modified CAR-T/TCR-T Cell For Malignancies	I/II	Open	Oncology: CNS, Glioblastoma; Oncology: Colorectal; Oncology: Esophageal; Oncology: Gastric; Oncology: Leukemia, Acute Lymphocytic; Oncology: Leukemia, Acute Myelogenous; Oncology: Leukemia, Chronic Myelogenous; Oncology: Liver; Oncology: Lung, Non-Small Cell; Oncology: Lymphoma, Hodgkin's; Oncology: Lymphoma, Non-Hodgkin's; Oncology: Melanoma; Oncology: Mesothelioma; Oncology: Multiple Myeloma; O…	CAR-T/TCR-T cell immunotherapy, Shenzhen BinDeBio	T cell stimulant; Immuno-oncology therapy; Immune checkpoint inhibitor	To evaluate the safety and effectiveness of CAR-T/TCR-T cell immunotherapy in treating with different malignancies patients.	If patients had receive immunotherapy, they should reach PR/NR, or recurrency. Patients must be willing to sign an informed consent. age: 4 to 70 years Estimated survival of > or = 12 weeks, but < or = 2 years Blood tumor or solid tumor was diagnosed by histopathology.Positive expression of CD19, CD22, CD33, CD38, BCMA, NY-ESO-1, c-met, Mesothelin, CEGFRvIII and DR5 was confirmed by biopsy IHC te…	ECOG > or = 3 Patients with history of T cell tumors Patients with severe insufficient cardiac, pulmonary and hepatorenal functions Acute or chronic GVHD after allogeneic hematopoiesis steroid hormones were used before and after blood collection and infusion HIV infection or active hepatitis B or hepatitis C infection Uncontrolled active infection Enrolled to other clinical study in the last 4 we…	Arm I: Experimental: CAR-T cell immunotherapy Enrolled patients will receive CAR-T cell immunotherapy with several different specific Chimeric antigen receptors aiming at different antigens respectively by infusion Intervention: Biological: CAR-T cell immunotherapy According to tumor burden and other conditions, patients will be treated with cyclophosphamide or fludarabine, then, CAR-T cells will…	Study Type: Interventional (Clinical Trial) Intervention Model: Single Group Assignment Masking: None (Open Label) Primary Purpose: Treatment This is a efficacy, safety, uni-center study
	349093	2019BDB016 NCT03941626 TrialTroveID-349093	EGFRvIII/DR5/NY-ESO-1/Mesothelin CAR-T/TCR-T Cells Immunotherapy for Solid Malignancies	I/II	Completed	Oncology: CNS, Glioblastoma; Oncology: Esophageal; Oncology: Gastric; Oncology: Liver; Oncology: Soft Tissue Sarcoma	CAR-T/TCR-T cell immunotherapy, Shenzhen BinDeBio	T cell stimulant; Immuno-oncology therapy; Immune checkpoint inhibitor	To evaluate the safety and effectiveness of CAR-T/TCR-T cell immunotherapy in treating with different malignancies patients.	Patients must be willing to sign an informed consent. Male or female patients aged 18 to 70 years . Estimated survival of >= 12 weeks. Pathological sections with positive expression of NY-ESO-1, Mesothelin, EGFRvIII and DR5 was confirmed by biopsy IHC test within 12 months.If NY-ESO-1 is positive expression ,positive HLAA*0201 is required at the same time. Solid tumor must have at least one measu…	ECOG>=2. malignant tumor cells with T cell origin via pathology test. Organ failure: stage III or IV congestive heart failure; Renal failure and uremia; respiratory failure; disturbance of consciousness. Acute or chronic GVHD after allogeneic hematopoiesis; Or being treated for GVHD; Or hormone or immunosuppressant used within 30 days steroid hormoneswere used before and after blood collection an…	Arm: Experimental: CAR-T/TCR-T cells immunotherapy Enrolled patients will receive CAR-T cell immunotherapy with several different specific Chimeric antigen receptors aiming at different antigens respectively by infusion. Intervention/treatment : Biological: CAR-T/TCR-T cells immunotherapy According to tumor burden and other conditions, patients will be treated with cyclophosphamide or fludarabine…	Study Type: Interventional (Clinical Trial) Intervention Model: Single Group Assignment Masking: None (Open Label) Primary Purpose: Treatment A safety, efficacy, multi- target gene modified immunotherapy, unicenter study
	290748	TrialTroveID-290748	A Clinical Study in Pediatric Patients with Acute Lymphoblastic Leukemia	I	Terminated	Oncology: Leukemia, Acute Lymphocytic	CD19 TCR-cell therapy, Bellicum Pharmaceuticals	T cell stimulant; Immuno-oncology therapy	To evaluate CD19 CAR T cell therapy in pediatric patients with acute lymphoblastic leukemia			Patients will receive CD19 CAR T cells.	This is a phase I proof-of-concept study.
	367159	HXYT-007 NCT04260945 TrialTroveID-367159	CD19/CD20 Dual-CAR-T for Patients With B-cell Leukemia	I	Completed	Oncology: Leukemia, Acute Lymphocytic	HXYT-001	T cell stimulant; Immuno-oncology therapy	To evaluate the safety and efficacy of CD19/CD20 Dual-CAR-T cell therapy in subjects with refractory and relapsed B cell leukemia	Relapsed and refractory B-cell acute malignancies with: Relapsed after competed remission, could not get competed remission after at more than 1 course of chemotherapy (including MRD> or = 0.1%) MRD> or = 0.1% after allogeneic hematopoietic stem cell transplantation(HSCT), or recurrence after complete remission or MRD > or = 0.1% after HSCT Refractory: at least two courses of chemotherapy did not…	patients with organ failure: Heart: NYHA heart function grade IV Liver: Grade C that achieves Child-Turcotte liver function grading Kidney: kidney failure and uremia Lung: symptoms of respiratory failure Brain: a person with a disability Active infections that are difficult to control Human immunodeficiency virus (HIV) positive Liver and kidney function: total bilirubin > 5 × ULN, aspartate amino…	Arm: Experimental: CD19/CD20 Dual-CAR-T cells CD19/CD20 Dual-CAR-T cells are prepared via lentiviral infection. 5 days prior to infusion of CAR-T cells, subjects receive fludarabine at dose 30mg/m2/day and cyclophosphamide treatment at dose 250mg/m2 for 3 days and take a rest for 2 days before infusion. Intervention: Biological: CD19/CD20 Dual-CAR-T cells CD19/CD20 Dual-CAR-T cells are prepared v…	Study Type: Interventional (Clinical Trial) Allocation:N/A Intervention Model: Single Group Assignment Masking: None (Open Label) Primary Purpose: Treatment This is a pilot, single center, safety, efficacy study, dose escalation study.	September 8, 2021 [Pooled Analysis] Clinical Lymphoma, Myeloma & Leukemia, Vol.21, Suppl.1 - September 2021 Peihua Lu Presented at the 9th Annual Meeting of the Society of Hematologic Oncology (SOHO), September 8-11, 2021, virtual Abstract No:. EXABS-162-ALL …a phase I clinical trial of human patients with refractory and relapsed (R/R) B cell acute lymphoblastic leukemia (B-ALL) showed the STAR-O…
	381623	HXYT-11 NCT04508842 TrialTroveID-381623	The Phase I Efficacy and Safety Clinical Study of CD19/CD22-Dual-STAR-T Cells in Relapsed and Refractory B-ALL.	I	Terminated	Oncology: Leukemia, Acute Lymphocytic	YT-19/22	T cell stimulant; Immuno-oncology therapy; Immune checkpoint inhibitor	To determine the safety and efficacy of CD19/CD22-Dual-STAR-T cells in patients with refractory and relapsed B cell acute leukemia	Ages 1 to 70 years. Prelapsed and refractorys B-ALL at least with one of the following conditions: Could not achieve CR after 2course of chemotherapy. Could not achieve CR or relapse after first-line or multi-line salvage chemotherapy, or MRD> or = 0.1%. Relapse within 12 months after first remission or MRD > or = 0.1%. Relapse after achieved CR in HSCT, or MRD > or = 0.1%. For Ph + patients: Fai…	Active infections that are difficult to control HBV-DNA HCV-RNA and HIV ,either of which is positive Central nervous system leukemias that is symptomatic or uncontrolled by systemic chemotherapy and intrathecal chemotherapy Patients are receiving anti-GVHD treatment within 4 weeks of before screening. Performed major surgery within 4 weeks before screening. Patients have received chemotherapy wit…	Arm Experimental: CD19/CD22-Dual-STAR-T CD19/CD22-Dual-STAR-T cells are prepared via lentiviral infection. 5 days prior to infusion of Dual-STAR-T cells, subjects receive fludarabine at dose 30mg/m2/day and cyclophosphamide treatment at dose 500mg/m2 for 3 days and take a rest for 2 days before infusion. Dual-STAR-T cells will be intravenously infused with a escalated dose of 6E51E62E63E6 cells/k…	Study Type: Interventional (Clinical Trial) Allocation: N/A Intervention Model: Single Group Assignment Masking: None (Open Label) Primary Purpose: Treatment This is a dose escalation, safety, efficacy, single center study.
	353060	ET019003-T NCT04014894 TrialTroveID-353060	Safety and Efficiency Study of ET019003-T Cells in Relapsed, Refractory CD19+ B Cell Leukemia and Lymphoma	I	Completed	Oncology: Leukemia, Acute Lymphocytic; Oncology: Leukemia, Chronic Lymphocytic; Oncology: Lymphoma, Non-Hodgkin's	ET-019003	T cell stimulant; Immuno-oncology therapy	To evaluate the efficacy and safety of ET019003-T cells therapy for patients with relapsed/refractory CD19+ acute lymphoblastic leukemia and lymphoma. To evaluate the safety and efficacy of ET019003 T-cell therapy in CD19+ patients with r/r DLBCL.	Patient or his or her legal guardian voluntarily participates in and signs an informed consent form. Male or female, aged 18 to 75 years (including 18 and 75 years old). Pathologically confirmed CD19+ B-cell malignancies, and patients met the following criteria for refractory or relapsed B-cell malignancies. A. Refractory/relapsed B-cell lymphoblastic leukemia (meeting one of the following) i. Re…	Women who are pregnant or breastfeeding. Women of child-bearing potential and all male participants can't use effective methods of contraception for at least 12 months following infusion. Patients fail to collect enough PBMC. Patients with other uncontrolled diseases, such as active infections. Active hepatitis B or active hepatitis C. Known HIV positive patients. Patients with active autoimmune …	Experimental: ET019003-T Cells The trial will enroll 9 patients with leukemia and 9 patients with lymphoma. Each disease has 3 dose-levels. Drug: ET019003-T Cells Fludarabine 25 mg/day on day -5, -4 and -3; Cyclophosphamide 250 or 300 mg/day on day -5, -4 and -3; ET019003-T Cells on day 0. ASH 2019: Following a 3-day preconditioning treatment with Fludarabine (25mg/m2/day)/ Cyclophosphamide (250m…	Study Type: Interventional (Clinical Trial) Intervention Model: Single Group Assignment Masking: None (Open Label) Primary Purpose: Treatment A safety,efficacy,single-center,non-randomized,3+3 dose escalation, First in human study.	January 21, 2023 J Hematol Oncol. 2023 Jan 21 Chenggong Li , Fen Zhou , Jing Wang , Qi Chang , Mengyi Du , Wenjing Luo , Yinqiang Zhang , Jia Xu, Lu Tang, Huiwen Jiang , Lin Liu , Haiming Kou , Cong Lu , Danying Liao , Jianghua Wu , Qiuzhe Wei , Sha Ke , Jun Deng , Cheng Liu , Heng Mei , Yu Hu Novel CD19-specific γ/δ TCR-T cells in relapsed or refractory diffuse large B-cell lymphoma Results: ET0…
	307993	2017FDEK-BinD19 NCT03265106 TrialTroveID-307993	A Clinical Study Evaluating the Safety and Efficacy of BinD19 Treatment in Relapse or Refractory Childhood Acute Lymphoblastic Leukemia and Lymphoma Subjects	I/II	Completed	Oncology: Leukemia, Acute Lymphocytic; Oncology: Lymphoma, Hodgkin's; Oncology: Lymphoma, Non-Hodgkin's	BinD-19	T cell stimulant; Immuno-oncology therapy	To determine the safety and efficacy of an experimental therapy called BinD19 cells in childhood patients with B-cell acute lymphoblastic leukemia or lymphoma, who are chemo-refractory, relapsed after allogeneic SCT, or are otherwise ineligible for allogeneic stem cell transplant.	Male and female subjects with CD19+ B cell malignancies in patients with no available curative treatment options (such as autologous or allogeneic SCT) who have limited prognosis (several months to < 2 year survival) with currently available therapies will be enrolled. CD19+ leukemia or lymphoma Not eligible for allogeneic SCT because of age, comorbid disease, or lack of available family member o…	ECOG result is 3, 4 or 5. Pregnant or lactating female Uncontrolled active infection Active hepatitis B or hepatitis C infection Concurrent use of systemic steroids. Recent or current use of inhaled steroids is not exclusionary Previously treatment with any gene therapy products HIV infection Enrolled to other clinical study in the last 4 weeks. Subjects with systemic auto-immune disease or immun…	Arms: Experimental: BinD19 BinD19 (autologous T cells transduced with CD19 TCR-?/4-1BB vector) administered as an IV infusion on days 0, 1 and 2 in the absence of disease progression or unacceptable toxicity. Minimum/ maximum dose: 1x10^6/kg / 1x10^7/kg administered to childhood patients with R/R B cell Acute Lymphoblastic Leukemia (ALL) or Lymphoma. Assigned Interventions Biological: BinD19 Auto…	Study Type: Interventional Intervention Model: Single Group Assignment Masking: None (Open Label) Primary Purpose: Treatment It is a unicenter, safety, efficacy and feasibility study
	301826	2017ZDYFY-BinD19 NCT03156101 TrialTroveID-301826	A Clinical Study Evaluating the Safety and Efficacy of BinD19 Treatment in Relapse or Refractory Acute Lymphoblastic Leukemia and Lymphoma Subjects	I/II	Closed	Oncology: Leukemia, Acute Lymphocytic; Oncology: Lymphoma, Non-Hodgkin's	BinD-19	T cell stimulant; Immuno-oncology therapy	To determine the safety and efficacy of an experimental therapy called BinD19 cells in patients with B-cell acute lymphoblastic leukemia or lymphoma, who are chemo-refractory, relapsed after allogeneic SCT, or are otherwise ineligible for allogeneic stem cell transplant.	Male and female subjects with CD19+ B cell malignancies in patients with no available curative treatment options (such as autologous or allogeneic SCT) who have limited prognosis (several months to < 2 year survival) with currently available therapies will be enrolled. CD19+ leukemia or lymphoma Not eligible for allogeneic SCT because of age, comorbid disease, or lack of available family member o…	ECOG result is 3, 4 or 5. Pregnant or lactating women Uncontrolled active infection Active hepatitis B or hepatitis C infection Concurrent use of systemic steroids. Recent or current use of inhaled steroids is not exclusionary Previously treatment with any gene therapy products HIV infection Enrolled to other clinical study in the last 4 weeks. Subjects with systemic auto-immune disease or immuno…	Experimental: BinD19 BinD19 (autologous T cells transduced with CD19 TCR-?/4-1BB vector) administered as an IV infusion on days 0, 1 and 2 in the absence of disease progression or unacceptable toxicity. Minimum/maximum dose: 1x10^6/kg / 1x10^7/kg administered to patients with R/R B cell Acute Lymphoblastic Leukemia (ALL) or Lymphoma. Assigned Interventions: Biological: BinD19 Autologous T cells p…	Study Type: Interventional Intervention Model: Single Group Assignment Masking: None (Open Label) Primary Purpose: Treatment This is a single arm, open label, single center, safety, efficacy study.	Jun 25,2020(Interim Results) Clinical Trial Immunotherapy 2020 Jul;12(10):681-696 Xinfeng Chen‡, Xin Li‡, Yanfen Liu, Zhen Zhang, Xudong Zhang, Jianmin Huang, Hong Li, Feng Li, Lei Zhang, Ling Li, Xiaolong Wu, Wang Ma, Zhenchang Sun, Hui Yu, Zhiyuan Zhou, Xiaoyan Feng, Kang Cui, Zhaoming Li, Hongling Zhang, Ying Zeng, Xiaochun Wan, Youhai H Chen, Mingzhi Zhang & Yi Zhang A Phase I clinical trial …
	363723	2019XY-BDB011 NCT04204161 TrialTroveID-363723	A Clinical Study Evaluating the Safety and Efficacy of CAR-T19/CAR-T22 Treatment for Children With CD19 Positive Relapse or Refractory Childhood Acute Lymphoblastic Leukemia and Lymphoma	I	Completed	Oncology: Leukemia, Acute Lymphocytic; Oncology: Lymphoma, Non-Hodgkin's	CAR-T/TCR-T cell immunotherapy, Shenzhen BinDeBio	T cell stimulant; Immuno-oncology therapy; Immune checkpoint inhibitor	To determine the safety and efficacy of CAR-T19/CAR-T22 in children With CD19 Positive relapse or refractory childhood acute lymphoblastic leukemia and lymphoma.	Male and female subjects with CD19+/CD22+ B cell malignancies who have limited prognosis (several months to < 2 year survival) with currently available therapies will be enrolled. no available curative treatment options (such as autologous or allogeneic SCT) If patients had receive immunotherapy, they should reach requirments:tumor recurrency or the number of B cells recovered. Patients with recu…	ECOG >= 3. Patients with history of T cell tumors . organ failure:heart failure ? and ?;The liver reached grade C of child-turcotte .Renal failure and uremia;Respiratory failure;People with impaired consciousness. Acute or chronic GVHD after allogeneic hematopoiesis. Hormone or immunosuppressant was used within 30 days. steroid hormoneswere used before and after blood collection and infusion. HIV…	Experimental: CAR-T19/CAR-T22 CAR-T19/CAR-T22 (autologous T cells transduced with CD19 / 22 CAR-T/4-1BB vector) will be administered to children with R/R B cell Acute Lymphoblastic Leukemia (ALL) or Lymphoma as an IV infusion on days 0, 1 and 2 in the absence of disease progression or unacceptable toxicity. Biological: CAR-T19/CAR-T22 According to tumor burden and other conditions, patients will …	Study Type : Interventional (Clinical Trial) Allocation: N/A Intervention Model: Single Group Assignment Masking: None (Open Label) Primary Purpose: Treatment This is a single-arm, uni-center, safety, efficacy study.
	340023	NCI-2020-03835 NCT04323657 TCR2-19-01 TrialTroveID-340023	Phase I/II Trial of TC-110 T Cells in Adults With Relapsed or Refractory Non-Hodgkin Lymphoma (NHL) or Acute Lymphoblastic Leukemia (ALL)	I/II	Completed	Oncology: Leukemia, Acute Lymphocytic; Oncology: Lymphoma, Non-Hodgkin's	TC-110	T cell stimulant; Immuno-oncology therapy	To evaluate TC-110 in patients with CD19-positive B-cell hematological malignancies. To evaluate the safety and efficacy of autologous genetically engineered TC-110 T cells in patients with aggressive NHL (DLBCL, PMBCL, TFL), high-risk indolent NHL (including MCL), or adult ALL.	Patient is > 18 years of age at the time the Informed Consent is signed Patient has agreed to abide by all protocol-required procedures, including study-related assessments, and management by the treating institution for the duration of the study and LTFU Histologically confirmed NHL or ALL Eastern Cooperative Oncology Group (ECOG) performance status 0 or 1 Patient must have adequate organ functi…		Patients will receive TC-110. Experimental: Phase 1 The Phase 1 portion of the study will proceed according to a standard 3 + 3 dose escalation schema. Patients will be enrolled into 3 cohorts based on disease: NHL cohort, low tumor burden ALL cohort, and high tumor burden ALL cohort. Experimental: Phase 2 The phase 2 portion of the study will evaluate the efficacy of TC-110 T cells administered …	Study Type :Interventional (Clinical Trial) Allocation:Non-Randomized Intervention Model:Single Group Assignment Masking:None (Open Label) Primary Purpose:Treatment 3 + 3 dose escalation, efficacy; safety
	479217	NCT05963217 TBI-200101 TrialTroveID-479217	Phase I/Ib Study of TBI-2001 for Patients With Relapsed or Refractory CD19+ B-cell Lymphoma, Chronic Lymphocytic Leukemia (CLL), Small Lymphocytic Lymphoma (SLL)	I	Open	Oncology: Leukemia, Chronic Lymphocytic; Oncology: Lymphoma, Non-Hodgkin's	TBI-2001	T cell stimulant; Immuno-oncology therapy	This is a Phase 1/1b, open-label, dose-escalation study to evaluate the safety and the efficacy of anti-CD19 chimeric antigen receptor (CAR) (TBI-2001) for relapsed or refractory CD19+ B-cell lymphoma Chronic Lymphocytic Leukemia (CLL), Small Lymphocytic Lymphoma (SLL).	Patients with histologically or cytologically confirmed CD19 positive B cell Non-Hodgkin Lymphoma (NHL), Chronic Lymphocytic Leukemia (CLL), or Small Lymphocytic Lymphoma (SLL) who have received at least 2 prior therapies. Phase Ib cohort will enroll CLL/SLL patients only. ECOG Performance Status 0 or 1. Age ≥18 years at time of consent. Life expectancy greater than 4 months. For cessation of the…	Uncontrolled intercurrent illnesses or medical conditions that may interfere with trial participation. Active or prior documented autoimmune disease within the past 2 years. History of primary immunodeficiency. History of organ transplant that requires use of immunosuppressive medications. History hypersensitivity to components of manufacture or excipients of investigational drug. Untreated centr…	Number of Arms: 1 Experimental : Experimental : Dose Level 1 to 3 0.3 to 3 x 10^6 autologous CD19-CAR-T cells/kg per patient will be administered intravenously after a conditioning chemotherapy with cyclophosphamide and fludarabine. Intervention/treatment : iological: TBI-2001 Phase-I portion: cohort 1: 3×10^5 cells/kg, cohort 2: 1×10^6 cells/kg, cohort 3: 3×10^6 cells/kg). Phase-Ib portion: The …	Study Type : Interventional (Clinical Trial Allocation : N/A Intervention Model : Single Group Assignment Masking : None (Open Label) Primary Purpose : Treatment This is a Phase I/Ib safety investigator-initiated, 3+3 design of dose-escalation cohort, First in human, and efficacy study.
	333544	NCT03880279 TAC01-CD19-01 TACTIC-19 TrialTroveID-333544	A Phase I/II Trial Investigating Safety and Efficacy of Autologous TAC T Cells Targeting CD19 in Relapsed or Refractory Large B-Cell Lymphoma	I/II	Terminated	Oncology: Lymphoma, Non-Hodgkin's	TAC01-CD19	CD19 antagonist; Immuno-oncology therapy	To evaluate the TAC01-CD19 for the treatment of B cell malignancies in patients with diffuse large B cell lymphoma (DLBCL). To evaluate safety, efficacy and pharmacokinetics of Autologous TAC T Cells Targeting CD19 in Relapsed or Refractory Large B-Cell Lymphoma	Histologically confirmed CD19+ Large B-Cell Lymphoma including Diffuse Large B-cell Lymphoma (DLBCL) not otherwise specified (including de novo and transformed lymphoma), Primary Mediastinal Large B-cell Lymphoma, High-Grade B-cell Lymphoma with MYC and BCL2 and/or BCL6 rearrangement per WHO 2016 classification Relapsed or refractory disease after greater than 2 lines of therapy including anthrac…	Prior treatment with any of the following: allogeneic bone marrow transplantation, gene therapy, adoptive cell transfer of any kind, including CAR T cells. Active central nervous system (CNS) lymphoma involvement. History or presence of clinically relevant CNS pathology. Active inflammatory neurological disorders, autoimmune disease, or infections.	Experimental: TAC01-CD19 TAC01-CD19, Autologous TAC (T cell antigen coupler) T cells, single infusion, multiple dosage levels. Intervention/treatment: Biological: TAC01-CD19 Dose-escalating cohorts plus expansion groups	Study Type : Interventional (Clinical Trial) Intervention Model: Single Group Assignment Masking: None (Open Label) Primary Purpose: Treatment This is a first in human, safety,efficacy,tolerability and pharmacokinetics, dose finding, dose expansion study
	367160	HXYT-006 NCT04260932 TrialTroveID-367160	CD19/CD20 Dual-CAR-T for Patients With B-cell Lymphoma	I	Completed	Oncology: Lymphoma, Non-Hodgkin's	YT-19/20	T cell stimulant; Immuno-oncology therapy	To evaluate the safety and efficacy of CD19/CD20 Dual-CAR-T cells in patients with refractory and relapsed B-cell lymphoma To determine the clinical efficacy and safety of CD19/CD20 Dual-CAR-T cells therapy in patients with refractory and relapsed B-cell lymphoma	Relapsed and refractory B-cell lymphoma with: Relapsed or refractory disease after > or = 2 lines of chemotherapy including rituximab and anthracycline and either having failed after autologous or allogeneic hematopoietic stem cell transplantation (ASCT); Patients must have evaluable evidence of disease, including minimal residual disease (MRD); Double positive expression of CD19 / CD20 in B cell…	Patients with organ failure: Heart: NYHA heart function grade IV; Liver: Grade C that achieves Child-Turcotte liver function grading; Kidney: kidney failure and uremia; Lung: symptoms of respiratory failure; Brain: a person with a disability; Active infections that are difficult to control; Human immunodeficiency virus (HIV) positive; Liver and kidney function: total bilirubin > 5 × ULN, aspartat…	Experimental: CD19/CD20 Dual-CAR-T cells CD19/CD20 Dual-CAR-T cells are prepared via lentiviral infection. 5 days prior to infusion of CAR-T cells, subjects receive fludarabine at dose 30mg/m^2/day and cyclophosphamide treatment at dose 250mg/m^2 for 3 days and take a rest for at least 2 days before infusion. Biological: CD19/CD20 Dual-CAR-T cells CD19/CD20 Dual-CAR-T cells are prepared via lenti…	Study Type : Interventional (Clinical Trial) Allocation: N/A Intervention Model: Single Group Assignment Masking: None (Open Label) Primary Purpose: Treatment This is a pilot, safety, efficacy, single arm, single center, prospective, exploratory study.
CD22 molecule	330903	2018ZDYFY-BinDeDBD NCT03638206 TrialTroveID-330903	Autologous Immunotherapy With Multi-target Gene-modified CAR-T/TCR-T Cell For Malignancies	I/II	Open	Oncology: CNS, Glioblastoma; Oncology: Colorectal; Oncology: Esophageal; Oncology: Gastric; Oncology: Leukemia, Acute Lymphocytic; Oncology: Leukemia, Acute Myelogenous; Oncology: Leukemia, Chronic Myelogenous; Oncology: Liver; Oncology: Lung, Non-Small Cell; Oncology: Lymphoma, Hodgkin's; Oncology: Lymphoma, Non-Hodgkin's; Oncology: Melanoma; Oncology: Mesothelioma; Oncology: Multiple Myeloma; O…	CAR-T/TCR-T cell immunotherapy, Shenzhen BinDeBio	T cell stimulant; Immuno-oncology therapy; Immune checkpoint inhibitor	To evaluate the safety and effectiveness of CAR-T/TCR-T cell immunotherapy in treating with different malignancies patients.	If patients had receive immunotherapy, they should reach PR/NR, or recurrency. Patients must be willing to sign an informed consent. age: 4 to 70 years Estimated survival of > or = 12 weeks, but < or = 2 years Blood tumor or solid tumor was diagnosed by histopathology.Positive expression of CD19, CD22, CD33, CD38, BCMA, NY-ESO-1, c-met, Mesothelin, CEGFRvIII and DR5 was confirmed by biopsy IHC te…	ECOG > or = 3 Patients with history of T cell tumors Patients with severe insufficient cardiac, pulmonary and hepatorenal functions Acute or chronic GVHD after allogeneic hematopoiesis steroid hormones were used before and after blood collection and infusion HIV infection or active hepatitis B or hepatitis C infection Uncontrolled active infection Enrolled to other clinical study in the last 4 we…	Arm I: Experimental: CAR-T cell immunotherapy Enrolled patients will receive CAR-T cell immunotherapy with several different specific Chimeric antigen receptors aiming at different antigens respectively by infusion Intervention: Biological: CAR-T cell immunotherapy According to tumor burden and other conditions, patients will be treated with cyclophosphamide or fludarabine, then, CAR-T cells will…	Study Type: Interventional (Clinical Trial) Intervention Model: Single Group Assignment Masking: None (Open Label) Primary Purpose: Treatment This is a efficacy, safety, uni-center study
	349093	2019BDB016 NCT03941626 TrialTroveID-349093	EGFRvIII/DR5/NY-ESO-1/Mesothelin CAR-T/TCR-T Cells Immunotherapy for Solid Malignancies	I/II	Completed	Oncology: CNS, Glioblastoma; Oncology: Esophageal; Oncology: Gastric; Oncology: Liver; Oncology: Soft Tissue Sarcoma	CAR-T/TCR-T cell immunotherapy, Shenzhen BinDeBio	T cell stimulant; Immuno-oncology therapy; Immune checkpoint inhibitor	To evaluate the safety and effectiveness of CAR-T/TCR-T cell immunotherapy in treating with different malignancies patients.	Patients must be willing to sign an informed consent. Male or female patients aged 18 to 70 years . Estimated survival of >= 12 weeks. Pathological sections with positive expression of NY-ESO-1, Mesothelin, EGFRvIII and DR5 was confirmed by biopsy IHC test within 12 months.If NY-ESO-1 is positive expression ,positive HLAA*0201 is required at the same time. Solid tumor must have at least one measu…	ECOG>=2. malignant tumor cells with T cell origin via pathology test. Organ failure: stage III or IV congestive heart failure; Renal failure and uremia; respiratory failure; disturbance of consciousness. Acute or chronic GVHD after allogeneic hematopoiesis; Or being treated for GVHD; Or hormone or immunosuppressant used within 30 days steroid hormoneswere used before and after blood collection an…	Arm: Experimental: CAR-T/TCR-T cells immunotherapy Enrolled patients will receive CAR-T cell immunotherapy with several different specific Chimeric antigen receptors aiming at different antigens respectively by infusion. Intervention/treatment : Biological: CAR-T/TCR-T cells immunotherapy According to tumor burden and other conditions, patients will be treated with cyclophosphamide or fludarabine…	Study Type: Interventional (Clinical Trial) Intervention Model: Single Group Assignment Masking: None (Open Label) Primary Purpose: Treatment A safety, efficacy, multi- target gene modified immunotherapy, unicenter study
	381623	HXYT-11 NCT04508842 TrialTroveID-381623	The Phase I Efficacy and Safety Clinical Study of CD19/CD22-Dual-STAR-T Cells in Relapsed and Refractory B-ALL.	I	Terminated	Oncology: Leukemia, Acute Lymphocytic	YT-19/22	T cell stimulant; Immuno-oncology therapy; Immune checkpoint inhibitor	To determine the safety and efficacy of CD19/CD22-Dual-STAR-T cells in patients with refractory and relapsed B cell acute leukemia	Ages 1 to 70 years. Prelapsed and refractorys B-ALL at least with one of the following conditions: Could not achieve CR after 2course of chemotherapy. Could not achieve CR or relapse after first-line or multi-line salvage chemotherapy, or MRD> or = 0.1%. Relapse within 12 months after first remission or MRD > or = 0.1%. Relapse after achieved CR in HSCT, or MRD > or = 0.1%. For Ph + patients: Fai…	Active infections that are difficult to control HBV-DNA HCV-RNA and HIV ,either of which is positive Central nervous system leukemias that is symptomatic or uncontrolled by systemic chemotherapy and intrathecal chemotherapy Patients are receiving anti-GVHD treatment within 4 weeks of before screening. Performed major surgery within 4 weeks before screening. Patients have received chemotherapy wit…	Arm Experimental: CD19/CD22-Dual-STAR-T CD19/CD22-Dual-STAR-T cells are prepared via lentiviral infection. 5 days prior to infusion of Dual-STAR-T cells, subjects receive fludarabine at dose 30mg/m2/day and cyclophosphamide treatment at dose 500mg/m2 for 3 days and take a rest for 2 days before infusion. Dual-STAR-T cells will be intravenously infused with a escalated dose of 6E51E62E63E6 cells/k…	Study Type: Interventional (Clinical Trial) Allocation: N/A Intervention Model: Single Group Assignment Masking: None (Open Label) Primary Purpose: Treatment This is a dose escalation, safety, efficacy, single center study.
	363723	2019XY-BDB011 NCT04204161 TrialTroveID-363723	A Clinical Study Evaluating the Safety and Efficacy of CAR-T19/CAR-T22 Treatment for Children With CD19 Positive Relapse or Refractory Childhood Acute Lymphoblastic Leukemia and Lymphoma	I	Completed	Oncology: Leukemia, Acute Lymphocytic; Oncology: Lymphoma, Non-Hodgkin's	CAR-T/TCR-T cell immunotherapy, Shenzhen BinDeBio	T cell stimulant; Immuno-oncology therapy; Immune checkpoint inhibitor	To determine the safety and efficacy of CAR-T19/CAR-T22 in children With CD19 Positive relapse or refractory childhood acute lymphoblastic leukemia and lymphoma.	Male and female subjects with CD19+/CD22+ B cell malignancies who have limited prognosis (several months to < 2 year survival) with currently available therapies will be enrolled. no available curative treatment options (such as autologous or allogeneic SCT) If patients had receive immunotherapy, they should reach requirments:tumor recurrency or the number of B cells recovered. Patients with recu…	ECOG >= 3. Patients with history of T cell tumors . organ failure:heart failure ? and ?;The liver reached grade C of child-turcotte .Renal failure and uremia;Respiratory failure;People with impaired consciousness. Acute or chronic GVHD after allogeneic hematopoiesis. Hormone or immunosuppressant was used within 30 days. steroid hormoneswere used before and after blood collection and infusion. HIV…	Experimental: CAR-T19/CAR-T22 CAR-T19/CAR-T22 (autologous T cells transduced with CD19 / 22 CAR-T/4-1BB vector) will be administered to children with R/R B cell Acute Lymphoblastic Leukemia (ALL) or Lymphoma as an IV infusion on days 0, 1 and 2 in the absence of disease progression or unacceptable toxicity. Biological: CAR-T19/CAR-T22 According to tumor burden and other conditions, patients will …	Study Type : Interventional (Clinical Trial) Allocation: N/A Intervention Model: Single Group Assignment Masking: None (Open Label) Primary Purpose: Treatment This is a single-arm, uni-center, safety, efficacy study.
CD38 molecule	330903	2018ZDYFY-BinDeDBD NCT03638206 TrialTroveID-330903	Autologous Immunotherapy With Multi-target Gene-modified CAR-T/TCR-T Cell For Malignancies	I/II	Open	Oncology: CNS, Glioblastoma; Oncology: Colorectal; Oncology: Esophageal; Oncology: Gastric; Oncology: Leukemia, Acute Lymphocytic; Oncology: Leukemia, Acute Myelogenous; Oncology: Leukemia, Chronic Myelogenous; Oncology: Liver; Oncology: Lung, Non-Small Cell; Oncology: Lymphoma, Hodgkin's; Oncology: Lymphoma, Non-Hodgkin's; Oncology: Melanoma; Oncology: Mesothelioma; Oncology: Multiple Myeloma; O…	CAR-T/TCR-T cell immunotherapy, Shenzhen BinDeBio	T cell stimulant; Immuno-oncology therapy; Immune checkpoint inhibitor	To evaluate the safety and effectiveness of CAR-T/TCR-T cell immunotherapy in treating with different malignancies patients.	If patients had receive immunotherapy, they should reach PR/NR, or recurrency. Patients must be willing to sign an informed consent. age: 4 to 70 years Estimated survival of > or = 12 weeks, but < or = 2 years Blood tumor or solid tumor was diagnosed by histopathology.Positive expression of CD19, CD22, CD33, CD38, BCMA, NY-ESO-1, c-met, Mesothelin, CEGFRvIII and DR5 was confirmed by biopsy IHC te…	ECOG > or = 3 Patients with history of T cell tumors Patients with severe insufficient cardiac, pulmonary and hepatorenal functions Acute or chronic GVHD after allogeneic hematopoiesis steroid hormones were used before and after blood collection and infusion HIV infection or active hepatitis B or hepatitis C infection Uncontrolled active infection Enrolled to other clinical study in the last 4 we…	Arm I: Experimental: CAR-T cell immunotherapy Enrolled patients will receive CAR-T cell immunotherapy with several different specific Chimeric antigen receptors aiming at different antigens respectively by infusion Intervention: Biological: CAR-T cell immunotherapy According to tumor burden and other conditions, patients will be treated with cyclophosphamide or fludarabine, then, CAR-T cells will…	Study Type: Interventional (Clinical Trial) Intervention Model: Single Group Assignment Masking: None (Open Label) Primary Purpose: Treatment This is a efficacy, safety, uni-center study
	349093	2019BDB016 NCT03941626 TrialTroveID-349093	EGFRvIII/DR5/NY-ESO-1/Mesothelin CAR-T/TCR-T Cells Immunotherapy for Solid Malignancies	I/II	Completed	Oncology: CNS, Glioblastoma; Oncology: Esophageal; Oncology: Gastric; Oncology: Liver; Oncology: Soft Tissue Sarcoma	CAR-T/TCR-T cell immunotherapy, Shenzhen BinDeBio	T cell stimulant; Immuno-oncology therapy; Immune checkpoint inhibitor	To evaluate the safety and effectiveness of CAR-T/TCR-T cell immunotherapy in treating with different malignancies patients.	Patients must be willing to sign an informed consent. Male or female patients aged 18 to 70 years . Estimated survival of >= 12 weeks. Pathological sections with positive expression of NY-ESO-1, Mesothelin, EGFRvIII and DR5 was confirmed by biopsy IHC test within 12 months.If NY-ESO-1 is positive expression ,positive HLAA*0201 is required at the same time. Solid tumor must have at least one measu…	ECOG>=2. malignant tumor cells with T cell origin via pathology test. Organ failure: stage III or IV congestive heart failure; Renal failure and uremia; respiratory failure; disturbance of consciousness. Acute or chronic GVHD after allogeneic hematopoiesis; Or being treated for GVHD; Or hormone or immunosuppressant used within 30 days steroid hormoneswere used before and after blood collection an…	Arm: Experimental: CAR-T/TCR-T cells immunotherapy Enrolled patients will receive CAR-T cell immunotherapy with several different specific Chimeric antigen receptors aiming at different antigens respectively by infusion. Intervention/treatment : Biological: CAR-T/TCR-T cells immunotherapy According to tumor burden and other conditions, patients will be treated with cyclophosphamide or fludarabine…	Study Type: Interventional (Clinical Trial) Intervention Model: Single Group Assignment Masking: None (Open Label) Primary Purpose: Treatment A safety, efficacy, multi- target gene modified immunotherapy, unicenter study
	363723	2019XY-BDB011 NCT04204161 TrialTroveID-363723	A Clinical Study Evaluating the Safety and Efficacy of CAR-T19/CAR-T22 Treatment for Children With CD19 Positive Relapse or Refractory Childhood Acute Lymphoblastic Leukemia and Lymphoma	I	Completed	Oncology: Leukemia, Acute Lymphocytic; Oncology: Lymphoma, Non-Hodgkin's	CAR-T/TCR-T cell immunotherapy, Shenzhen BinDeBio	T cell stimulant; Immuno-oncology therapy; Immune checkpoint inhibitor	To determine the safety and efficacy of CAR-T19/CAR-T22 in children With CD19 Positive relapse or refractory childhood acute lymphoblastic leukemia and lymphoma.	Male and female subjects with CD19+/CD22+ B cell malignancies who have limited prognosis (several months to < 2 year survival) with currently available therapies will be enrolled. no available curative treatment options (such as autologous or allogeneic SCT) If patients had receive immunotherapy, they should reach requirments:tumor recurrency or the number of B cells recovered. Patients with recu…	ECOG >= 3. Patients with history of T cell tumors . organ failure:heart failure ? and ?;The liver reached grade C of child-turcotte .Renal failure and uremia;Respiratory failure;People with impaired consciousness. Acute or chronic GVHD after allogeneic hematopoiesis. Hormone or immunosuppressant was used within 30 days. steroid hormoneswere used before and after blood collection and infusion. HIV…	Experimental: CAR-T19/CAR-T22 CAR-T19/CAR-T22 (autologous T cells transduced with CD19 / 22 CAR-T/4-1BB vector) will be administered to children with R/R B cell Acute Lymphoblastic Leukemia (ALL) or Lymphoma as an IV infusion on days 0, 1 and 2 in the absence of disease progression or unacceptable toxicity. Biological: CAR-T19/CAR-T22 According to tumor burden and other conditions, patients will …	Study Type : Interventional (Clinical Trial) Allocation: N/A Intervention Model: Single Group Assignment Masking: None (Open Label) Primary Purpose: Treatment This is a single-arm, uni-center, safety, efficacy study.
	411529	38DART-RRMM-101 NCT05007418 TrialTroveID-411529	A Phase Ib, Open-Label Study of the Safety and Efficacy of Allogeneic Anti-CD38 A2 Dimeric Antigen Receptor (DAR)-T Cells in Patients With Relapsed or Refractory Multiple Myeloma	I	Open	Oncology: Multiple Myeloma	STI-1492	T cell stimulant; Immuno-oncology therapy	To study STI-1492 administered by a single intravenous infusion in subjects with relapsed or refractory multiple myeloma.	Must have relapsed or refractory multiple myeloma (RRMM) after having received prior lines of anti-myeloma treatments. Measurable disease as defined by one of the following: abnormal serum or M-protein levels; abnormal serum free light chain (FLC) assay; >/= 30% clonal plasma cells in the bone marrow aspirate or biopsy sample Evidence of cell membrane CD38 expression as determined by immunohistoc…	Previous treatment with any systemic therapy for multiple myeloma within 14 days prior to start of study dose Treatment with any cellular therapy within 8 weeks prior to start of study dose Have any unresolved toxicity >/= Grade 2 from previous anticancer therapies A history of brain metastasis or spinal cord compression Has an ECOG performance status (PS) >/= 3 Has received allogeneic hematopoie…	Experimental: STI-1492 Four dosing cohorts will be evaluated: Cohort 1 (1 × 10^5 donor DAR-T cells/kg); Cohort 2 (5 × 10^5 donor DAR-T cells/kg); Cohort 3 (1 × 10^6 donor DAR-T cells/kg); Cohort 4 (3 × 10^6 donor DAR-T cells/kg) where STI-1492 will be administered intravenously once. Biological: STI-1492 Anti-CD38 A2 KOKI DAR T cells Patients will be enrolled sequentially within each cohort and b…	Study Type : Interventional (Clinical Trial) Allocation: N/A Intervention Model: Sequential Assignment Masking: None (Open Label) Primary Purpose: Treatment multicenter, dose-escalation, 3+3 rule-based design, ascending dose stage, expansion, Safety, efficacy study
CD33 molecule	330903	2018ZDYFY-BinDeDBD NCT03638206 TrialTroveID-330903	Autologous Immunotherapy With Multi-target Gene-modified CAR-T/TCR-T Cell For Malignancies	I/II	Open	Oncology: CNS, Glioblastoma; Oncology: Colorectal; Oncology: Esophageal; Oncology: Gastric; Oncology: Leukemia, Acute Lymphocytic; Oncology: Leukemia, Acute Myelogenous; Oncology: Leukemia, Chronic Myelogenous; Oncology: Liver; Oncology: Lung, Non-Small Cell; Oncology: Lymphoma, Hodgkin's; Oncology: Lymphoma, Non-Hodgkin's; Oncology: Melanoma; Oncology: Mesothelioma; Oncology: Multiple Myeloma; O…	CAR-T/TCR-T cell immunotherapy, Shenzhen BinDeBio	T cell stimulant; Immuno-oncology therapy; Immune checkpoint inhibitor	To evaluate the safety and effectiveness of CAR-T/TCR-T cell immunotherapy in treating with different malignancies patients.	If patients had receive immunotherapy, they should reach PR/NR, or recurrency. Patients must be willing to sign an informed consent. age: 4 to 70 years Estimated survival of > or = 12 weeks, but < or = 2 years Blood tumor or solid tumor was diagnosed by histopathology.Positive expression of CD19, CD22, CD33, CD38, BCMA, NY-ESO-1, c-met, Mesothelin, CEGFRvIII and DR5 was confirmed by biopsy IHC te…	ECOG > or = 3 Patients with history of T cell tumors Patients with severe insufficient cardiac, pulmonary and hepatorenal functions Acute or chronic GVHD after allogeneic hematopoiesis steroid hormones were used before and after blood collection and infusion HIV infection or active hepatitis B or hepatitis C infection Uncontrolled active infection Enrolled to other clinical study in the last 4 we…	Arm I: Experimental: CAR-T cell immunotherapy Enrolled patients will receive CAR-T cell immunotherapy with several different specific Chimeric antigen receptors aiming at different antigens respectively by infusion Intervention: Biological: CAR-T cell immunotherapy According to tumor burden and other conditions, patients will be treated with cyclophosphamide or fludarabine, then, CAR-T cells will…	Study Type: Interventional (Clinical Trial) Intervention Model: Single Group Assignment Masking: None (Open Label) Primary Purpose: Treatment This is a efficacy, safety, uni-center study
	349093	2019BDB016 NCT03941626 TrialTroveID-349093	EGFRvIII/DR5/NY-ESO-1/Mesothelin CAR-T/TCR-T Cells Immunotherapy for Solid Malignancies	I/II	Completed	Oncology: CNS, Glioblastoma; Oncology: Esophageal; Oncology: Gastric; Oncology: Liver; Oncology: Soft Tissue Sarcoma	CAR-T/TCR-T cell immunotherapy, Shenzhen BinDeBio	T cell stimulant; Immuno-oncology therapy; Immune checkpoint inhibitor	To evaluate the safety and effectiveness of CAR-T/TCR-T cell immunotherapy in treating with different malignancies patients.	Patients must be willing to sign an informed consent. Male or female patients aged 18 to 70 years . Estimated survival of >= 12 weeks. Pathological sections with positive expression of NY-ESO-1, Mesothelin, EGFRvIII and DR5 was confirmed by biopsy IHC test within 12 months.If NY-ESO-1 is positive expression ,positive HLAA*0201 is required at the same time. Solid tumor must have at least one measu…	ECOG>=2. malignant tumor cells with T cell origin via pathology test. Organ failure: stage III or IV congestive heart failure; Renal failure and uremia; respiratory failure; disturbance of consciousness. Acute or chronic GVHD after allogeneic hematopoiesis; Or being treated for GVHD; Or hormone or immunosuppressant used within 30 days steroid hormoneswere used before and after blood collection an…	Arm: Experimental: CAR-T/TCR-T cells immunotherapy Enrolled patients will receive CAR-T cell immunotherapy with several different specific Chimeric antigen receptors aiming at different antigens respectively by infusion. Intervention/treatment : Biological: CAR-T/TCR-T cells immunotherapy According to tumor burden and other conditions, patients will be treated with cyclophosphamide or fludarabine…	Study Type: Interventional (Clinical Trial) Intervention Model: Single Group Assignment Masking: None (Open Label) Primary Purpose: Treatment A safety, efficacy, multi- target gene modified immunotherapy, unicenter study
	363723	2019XY-BDB011 NCT04204161 TrialTroveID-363723	A Clinical Study Evaluating the Safety and Efficacy of CAR-T19/CAR-T22 Treatment for Children With CD19 Positive Relapse or Refractory Childhood Acute Lymphoblastic Leukemia and Lymphoma	I	Completed	Oncology: Leukemia, Acute Lymphocytic; Oncology: Lymphoma, Non-Hodgkin's	CAR-T/TCR-T cell immunotherapy, Shenzhen BinDeBio	T cell stimulant; Immuno-oncology therapy; Immune checkpoint inhibitor	To determine the safety and efficacy of CAR-T19/CAR-T22 in children With CD19 Positive relapse or refractory childhood acute lymphoblastic leukemia and lymphoma.	Male and female subjects with CD19+/CD22+ B cell malignancies who have limited prognosis (several months to < 2 year survival) with currently available therapies will be enrolled. no available curative treatment options (such as autologous or allogeneic SCT) If patients had receive immunotherapy, they should reach requirments:tumor recurrency or the number of B cells recovered. Patients with recu…	ECOG >= 3. Patients with history of T cell tumors . organ failure:heart failure ? and ?;The liver reached grade C of child-turcotte .Renal failure and uremia;Respiratory failure;People with impaired consciousness. Acute or chronic GVHD after allogeneic hematopoiesis. Hormone or immunosuppressant was used within 30 days. steroid hormoneswere used before and after blood collection and infusion. HIV…	Experimental: CAR-T19/CAR-T22 CAR-T19/CAR-T22 (autologous T cells transduced with CD19 / 22 CAR-T/4-1BB vector) will be administered to children with R/R B cell Acute Lymphoblastic Leukemia (ALL) or Lymphoma as an IV infusion on days 0, 1 and 2 in the absence of disease progression or unacceptable toxicity. Biological: CAR-T19/CAR-T22 According to tumor burden and other conditions, patients will …	Study Type : Interventional (Clinical Trial) Allocation: N/A Intervention Model: Single Group Assignment Masking: None (Open Label) Primary Purpose: Treatment This is a single-arm, uni-center, safety, efficacy study.
Rho GTPase activating protein 45	346856	CD-TCR-003 EudraCT Number: 2019-002346-20 NCT04464889 NL72062.000.19 TrialTroveID-346856	A Dose-Escalation, Open Label Phase I Study to Assess the Safety, Feasibility and Preliminary Efficacy of HA-1H TCR Modified T Cells, MDG1021, in Patients With Relapsed or Persistent Hematologic Malignancies After Allogeneic HSCT With or Without Unmanipulated DLI	I/II	Terminated	Oncology: Leukemia, Acute Lymphocytic; Oncology: Leukemia, Acute Myelogenous; Oncology: Leukemia, Chronic Myelogenous; Oncology: Lymphoma, Non-Hodgkin's; Oncology: Multiple Myeloma; Oncology: Myelodysplastic Syndrome; Oncology: Myeloproliferative Neoplasms	MDG-1021	T cell stimulant; Immuno-oncology therapy	To assess the safety, feasibility and preliminary efficacy of MDG1021 in patients with relapsed or persistent hematologic malignancies after allogeneic hematological stem cell transplantation with or without unmanipulated donor lymphocyte infusion.. To assess the safety and the maximum tolerated dose using a standard 3+3 cohort design with up to 3 additional subjects to be enrolled in case of dos…	Relapsed or persistent disease is defined according to disease specific guidelines (AML, CML, MM, ALL, MDS, MPN, MF and malignant B- or T-cell lymphoma) and includes MRD positivity. Patients positive for HLA-A*02:01 according to genotyping results Patients positive for HA-1H Patients who received the allo-HSCT at least 100 days preceding the leukapheresis Patients (i.e. recipient) transplanted wi…	Evidence of acute or chronic graft versus host disease (GVHD) = grade II Serologic evidence of acute or chronic hepatitis B virus infection (i.e. positive for HBsAg or IgM anti-HBc). Positive HIV and HCV serology or active bacterial infection Medical or psychological conditions that would make the patient unsuitable candidate for cell therapy at the discretion of the investigator. Special risks t…	Patients will receive single IV infusion of MDG1021 Three dose levels of MDG1021 will be investigated to determine the RP2D. The following dose levels will be administered by a single intravenous (IV) transfusion up to 30 minutes: • D1: target dose of 0.3x10^6 HA-1H transduced T cells/kg BW +or=20% in 100 mL • D2: target dose of 1x10^6 HA-1H transduced T cells/kg BW +or=20% in 100 mL • D3: target…	Study Type : Interventional (Clinical Trial) Allocation: N/A Intervention Model: Single Group Assignment Masking: None (Open Label) Primary Purpose: Treatment This is a pharmacokinetics, dose response, interventional, dose escalating, expansion cohort, 3+3, safety, feasibility and preliminary efficacy study.
	311886	9716 NCI-2017-01054 NCT03326921 RG9217022 TrialTroveID-311886 US-1603	Phase I Study of Adoptive Immunotherapy With CD8+ and CD4+ Memory T Cells Transduced to Express an HA-1-Specific T Cell Receptor (TCR) for Children and Adults With Recurrent Acute Leukemia After Allogeneic Hematopoietic Stem Cell Transplantation (HCT).	I	Temporarily Closed	Oncology: Leukemia, Acute Lymphocytic; Oncology: Leukemia, Acute Myelogenous; Oncology: Leukemia, Chronic Myelogenous; Oncology: Myelodysplastic Syndrome	HA1-specific TCR therapy, HighPassBio	T cell stimulant; Immuno-oncology therapy	To study the side effects and best dose of CD4+ and CD8+ HA-1 T cell receptor (TCR) T cells in treating patients with acute leukemia that persists, has come back (recurrent) or does not respond to treatment (refractory) following donor stem cell transplant. To assess the feasibility, safety, and efficacy of this novel cell therapy in the treatment of leukemia following hematopoietic stem cell tra…	Patient age 0-75 years at the time of enrollment. Patients must express HLA-A*0201 Patients must have the HA-1(H) genotype (RS_1801284: A/G, A/A) Patients must have an adult donor for HCT who is adequately HLA matched by institutional standards (includes HLA-matched related or unrelated donors, and HLA-mismatched family donors, including haploidentical donors) and is either: HLA-A*0201 positive a…	Medical or psychological conditions that would make the patient unsuitable candidate for cell therapy at the discretion of the principal investigator (PI) Fertile patients unwilling to use contraception during and for 12 months after treatment Patients with a life expectancy < 3 months of enrollment from coexisting disease other than leukemia Patients who develop grade IV acute GVHD or severe chr…	Experimental: Treatment (CD4+ and CD8+ HA-1 TCR T cells) Patients receive fludarabine for 1-3 doses 3-14 days prior to HA-1 TCR T cell administration. Patients then receive CD4+ and CD8+ HA-1 TCR T cells IV over 1 hour. Assigned Interventions Drug: Fludarabine Phosphate Given IV Biological: Immunotherapy Given CD4+ and CD8+ HA-1 TCR T cells IV Other: Laboratory Biomarker Analysis After completion…	Study Type: Interventional(Clinical Trial) Intervention Model: Single Group Assignment Masking: None (Open Label) Primary Purpose: Treatment It is a safety, feasibility ,dose-escalation study	April 29, 2024 [Interim results] Blood. 2024 Apr 29:blood.2024024105 Krakow EF, Brault M, Summers C, Cunningham TM, Biernacki MA, Black RG, Woodward KB, Vartanian N, Kanaan SB, Yeh AC, Dossa RG, Bar M, Cassaday RD, Dahlberg A, Till BG, Denker AE, Yeung CCS, Gooley TA, Maloney DG, Riddell SR, Greenberg PD, Chapuis AG, Newell EW, Furlan SN, Bleakley M. HA-1-targeted T cell receptor (TCR) T cell the…
	372009	TrialTroveID-372009	A Phase I Study Of TSC-100 For The Treatment of Treatment of Patients with Hematologic Malignancies	I	Planned	Oncology: Leukemia, Acute Lymphocytic; Oncology: Leukemia, Acute Myelogenous; Oncology: Myelodysplastic Syndrome	TSC-100	T cell stimulant; Immuno-oncology therapy	To evaluate TSC-100 in patients with hematologic malignancies.			Patients will receive TSC-100.	This is a Phase I, multiple arm study.
	426456	NCI-2022-06900 NCT05473910 TrialTroveID-426456 TSCAN-001	A Controlled Multi-Arm Ph1 Study Evaluating the Safety and Feasibility of TCR Engineered Donor TCells Targeting HA1 (TSC-100) or HA2 (TSC-101) in HLA-A0201 Positive Patients Undergoing Haploidentical Allogeneic Stem Cell Transplantation	I/II	Open	Oncology: Leukemia, Acute Lymphocytic; Oncology: Leukemia, Acute Myelogenous; Oncology: Myelodysplastic Syndrome	TSC-100 TSC-101	T cell stimulant; Immuno-oncology therapy T cell stimulant; Immuno-oncology therapy	To evaluate the efficacy and safety of TSC-100 and TSC-101, TCR-T Cells that target Leukemia following Hematopoietic Cell Transplantation. After the recommended Phase 2 dose has been identified, the study will transition to a Phase 2 study to assess relapse rates of TSC-100- and TSC-101-treated patients versus the control arm. To evaluating the feasibility, safety and preliminary efficacy of an e…	- Patients with AML, ALL and MDS planned for HCT are eligible. - Because relapse rates are far higher with reduced intensity conditioning (RIC), only RIC-eligible patients are included. - Since both HA-1 and HA-2 are presented on HLA-A*02:01, all patients with HLA-A*02:01 are eligible for TCR-T treatment. Male or female aged ≥ 18 years at the time of signing the informed consent. Eastern Cooperat…	Medical or psychological conditions that would make the participant an unsuitable candidate for cell therapy at the discretion of the principal investigator (PI). The presence of organ toxicities will not necessarily exclude participants from enrolling on the protocol at the discretion of the PI; however, a delay in the infusion of HA1/HA2 TCRT cells may be required at the discretion of the treat…	Since disease burden is lowest soon after HCT with lower risks of acquired resistance, TCR-T treatment will begin shortly after HCT to prevent disease relapse. HA-1-positive patients are assigned to the TSC-100 treatment and HA-2 positive patients are assigned to the TSC-101 arm. Experimental: TSC-100 Treatment Arm HA-1 positive patients Drug: SOC + TSC-100 HA-1 positive Experimental: TSC 101 Tre…	Study Type : Interventional (Clinical Trial) Allocation: Non-Randomized Intervention Model: Parallel Assignment Masking: None (Open Label) Primary Purpose: Treatment This is an efficacy, multiple arm, safety , concurrent controlled, multi-center, biologic assignment-based umbrella, feasibility, escalating dose, 3+3 (i3+3) design , 2 doses , active comparator and dose-finding study.	May 29, 2024 [Press release] [Interim results] TScan Therapeutics Receives FDA’s Regenerative Medicine Advanced Therapy (RMAT) Designation for its Two Lead TCR-T Therapy Candidates for the Treatment of Heme Malignancies ...On May 13, 2024, the Company provided an update on its Phase 1 heme malignancies program. The update included additional follow-up on all eight treatment-arm patients as well a…
cancer/testis antigen 1B	301913	2017-ZLZX-001 ChiCTR-OIC-17013872 NCT03159585 TrialTroveID-301913 TS20161229	Application of NY-ESO-1-specific TCR Affinity Enhancing Specific T Cell Therapy (TAEST16001) in Solid Tumors Except Non Small Cell Lung Cancer,Including Liver Cancer,Gastric Cancer,Esophageal Cancer and so on.	I	Completed	Oncology: Bladder; Oncology: Breast; Oncology: Esophageal; Oncology: Gastric; Oncology: Liver; Oncology: Melanoma; Oncology: Osteosarcoma; Oncology: Ovarian; Oncology: Prostate; Oncology: Soft Tissue Sarcoma; Oncology: Thyroid; Oncology: Unspecified Solid Tumor	TAEST-16001	T cell stimulant; Immuno-oncology therapy	To investigate the safety and tolerability of TAEST16001(TCR Affinity Enhancing Specific T cell Therapy)in the multi-line treatment failed advanced solid tumors except non small cell lung cancer,including liver cancer,gastric cancer,esophageal cancer,bone and soft tissue tumors,breast cancer, bladder carcinoma,prostate carcinoma,thyroid cancer, ovarian cancer and so on. To investigate the safety …	sign an informed consent before undertaking any trial-related activities; > or =18 and < or =75 years old; Multi-line treatment failed Solid Tumors except non small cell lung cancer,including Liver Cancer,Gastric Cancer,Esophageal Cancer,Bone and Soft Tissue Tumors,Breast Cancer, Bladder Carcinoma,Prostate Carcinoma,Thyroid Cancer, Ovarian Cancer and so on diagnosed by licensed pathologist; multi…	lung cancer Received major surgery, conventional chemotherapy, large-area radiotherapy, immune therapy or any biological anti-tumor therapy 4 weeks before enrollment Allergic to ingredients in this trial common terminology criteria for adverse events > or = 2 because of the previous surgery or treatment-related adverse reactions; with two types of primary solid tumors poorly managed hypertension …	Experimental: TAEST16001 Patients who meet the inclusion criteria receive TAEST16001treatment after lymphodepleting by fludarabine and cyclophosphamide Drug: TAEST16001 After completion of Lymphodepleting regimen pretreatment, the subject will receive an infusion of TAEST16001	Study Type: Interventional Intervention Model: Single Group Assignment Intervention Model Description: One arm, open label, dose escalation, single dose phase I study of safety and tolerability. Masking: None (Open Label) Primary Purpose: Treatment Efficacy, safety, single dose and tolerability study Observational,Case series	November 6, 2019 [Pooled Analysis] Journal for ImmunoTherapy of Cancer, Volume 7, Issue Supplement 1, November 2019 Presented at the 34th Annual Meeting of Society for Immunotherapy of Cancer, November 6-10, 2019, National Harbor, MD Online Published date: Novmber 6, 2019 Abstract No.: P350 Yi Li, PhD, Zhaosheng Han, PhD, Xing Zhang, MD, Jian Zhang, Chengzhi Zhou, Haiping Gong, Desheng Weng, MD, …
	284521	1301-02 CA-0028 JapicCTI-152896 jRCT2080222844 NCT02869217 TrialTroveID-284521	Phase Ib Study of TBI-1301 (NY-ESO-1 Specific TCR Gene Transduced Autologous T Lymphocytes) in Patients With Solid Tumors	I	Closed	Oncology: Bladder; Oncology: Endometrial; Oncology: Esophageal; Oncology: Liver; Oncology: Lung, Non-Small Cell; Oncology: Melanoma; Oncology: Ovarian; Oncology: Soft Tissue Sarcoma; Oncology: Unspecified Solid Tumor	mipetresgene autoleucel	T cell stimulant; Immuno-oncology therapy	To evaluate the safety profile of TBI-1301 To determine the recommended phase 2 (RP2D) dose of TBI-1301 when administered following cyclophosphamide pre-treatment and to evaluate evidence of efficacy of TBI-1301 using RECIST v1.1 To test the safety of genetically changed T cells and find out what effects, if any, they have in subjects with advanced solid tumors. Endpoints include biological corre…	Histologically or cytologically confirmed metastatic or recurrent unresectable solid tumor. HLA-A*02:01 or HLA-A*02:06 positive. Tumor NY-ESO-1 expression by immunohistochemistry. The treating investigator should consider the patient to have disease that is incurable and that the patient would be a reasonable candidate for future treatment with TBI-1301. If approved and funded standard therapy is…	Uncontrolled intercurrent illnesses or medical conditions that may interfere with trial participation such as ongoing or active infection, symptomatic congestive heart failure, uncontrolled hypertension, unstable angina pectoris, cardiac arrhythmia, severe active peptic ulcer disease or gastritis, or psychiatric illness/social situations that would limit compliance with study requirement or compr…	Experimental: Cohort B (retreatment) Cyclophosphamide will be given intravenously (by vein) at a fixed dose of 750mg/m^2/d for 2 days. Fludarabine will be given intravenously at a fixed dose of 30mg/m^2/d for 2 days. TBI-1301 cells will be infused on Day 0 at a dose of 5x10^9 cells. *Patients will only enter into this cohort if they have already been enrolled in another cohort prior Drug: Cycloph…	Study Type : Interventional (Clinical Trial) Allocation: Non-Randomized Intervention Model: Single Group Assignment Masking: None (Open Label) Primary Purpose: Treatment A single-site, dose expansion, safety, efficacy study	June 01, 2022 [Press release] Presented Canadian Physician-led clinical trial data for NY-ESO-1 siTCR® gene therapy at the American Society of Clinical Oncology Takara Bio Inc. will present the data of a doctor-initiated clinical trial of NY-ESO-1 siTCR ® gene therapy conducted in Canada at the American Society of Clinical Oncology (June 3-7, this year) . Society name: ASCO (American Society of C…
	195973	13-C-0214 130214 1308-1249 NCI-13-C-0214 NCI-2015-00137 NCI-2019-00438 NCT01967823 P131300 RD-13-VII-07 TrialTroveID-195973 US-1249	Phase II Study of Metastatic Cancer That Expresses NY-ESO-1 Using Lymphodepleting Conditioning Followed by Infusion of Anti-NY ESO-1 Murine TCR-Gene Engineered Lymphocytes	II	Completed	Oncology: Breast; Oncology: CNS, Ependymoma; Oncology: CNS, Meningioma; Oncology: Liver; Oncology: Lung, Non-Small Cell; Oncology: Melanoma; Oncology: Soft Tissue Sarcoma; Oncology: Unspecified Solid Tumor	aldesleukin NY-ESO-1 T cell therapy, Kite Pharma	Interleukin 2 agonist; Immunostimulant; T cell stimulant Immunostimulant; T cell stimulant; Immuno-oncology therapy	To determine if the combination of high dose aldesleukin, lymphocyte depleting chemotherapy, and anti-ESO TCR-gene engineered lymphocytes is able to be associated with a clinical response rate that can rule out 5% (p0=0.05) in favor of a modest 20% PR + CR rate (p1=0.20). To see if these tumor fighting cells (genetically modified cells) that express the receptor for the ESO-1 molecule on their su…	Ages Eligible for Study: 18 Years to 70 Years INCLUSION CRITERIA - PATIENTS WITH SOLID TUMOR CANCERS AND MELANOMA: Measurable (per RECIST v1.0 criteria) metastatic cancer or locally advanced refractory/recurrent malignancy including melanoma that expresses ESO as assessed by one of the following methods: RT-PCR on tumor tissue, immunohistochemistry of resected tissue, or serum antibody reactive w…	Women of child-bearing potential who are pregnant or breastfeeding because of the potentially dangerous effects of the treatment on the fetus or infant. Any form of primary immunodeficiency (such as Severe Combined Immunodeficiency Disease). Active systemic infections requiring anti-infective treatment, coagulation disorders, or any other active or uncompensated major medical illnesses. Concurren…	Experimental: 1/Experimental Therapy Non-myeloablative, lymphodepleting preparative regimen of cyclophosphamide and fludarabine + anti-ESO murine TCR transduced PBL + high-dose aldesleukin Biological: Anti-NY ESO-1 mTCR PBL Day 0: Cells will be infused intravenously (IV) on the Patient Care Unit over 20-30 minutes. Drug: Cyclophosphamide Days -7 and -6: Cyclophosphamide 60 mg/kg/day X 2 days IV i…	Study Type: Interventional Endpoint Classification: Safety/Efficacy Study Intervention Model: Single Group Assignment Masking: None (Open Label) Primary Purpose: Treatment Simon R, Controlled,
	367742	CTR20192611 TrialTroveID-367742 XLS16001	Early Single-center Safety and Effectiveness Evaluation of TAEST16001 Cell Immunotherapy in Patients with Advanced Malignant Solid Tumors Predominantly Soft Tissue Sarcoma	I	Closed	Oncology: Breast; Oncology: Liver; Oncology: Lung, Non-Small Cell; Oncology: Ovarian; Oncology: Soft Tissue Sarcoma	TAEST-16001	T cell stimulant; Immuno-oncology therapy	To study safety and effectiveness evaluation of TAEST16001 cell immunotherapy in patients with advanced malignant solid tumors predominantly soft tissue sarcoma	Sign genetic and tumor antigen screening and master informed consent prior to any trial-related activities Age >or= 18 years, and <or= 70 years Types of malignant solid tumors with clear pathological diagnosis Unresectable advanced solid tumors that have failed standard treatment (disease progression or recurrence or intolerance, such as chemotherapy, radiotherapy, targeted therapy, etc.) or lack…	Receive the last dose of antitumor therapy (chemotherapy, endocrine therapy, targeted therapy, immunotherapy, tumor embolization, or traditional Chinese medicine / herbal therapy with antitumor indications) within 4 weeks before cell reinfusion. Cells had received live attenuated vaccination within 4 weeks before cell return. Patients with systemic bone metastases. Allergic reactions to any of th…	TAEST16001 injection Injection; cell density 5 × 10 ^ 7 / ml, 10ml; intravenous infusion, single infusion based on the total amount on the first day of the study. Dose level 1: 5 × 10 ^ 8 +or- 30%. TAEST16001 injection Injection; cell density 5 × 10 ^ 7 / ml, 40ml; intravenous infusion, single infusion based on the total amount on the first day of the study. Dose level 2: 2 × 10 ^ 9 +or- 30%. TAE…	It is an efficacy; open label; safety; single arm
	370361	ChiCTR2000031226 NCT04318964 SunYat-senU-TAEST16001 TrialTroveID-370361	An Open, Single Arm and Early Clinical Study of TAEST16001 in the Treatment of Solid Tumor Mainly Containing Soft Tissue Sarcoma With Positive Expression of Tumor Antigen NY-ESO-1 (HLA-A * 02:01)	I	Completed	Oncology: Breast; Oncology: Liver; Oncology: Ovarian; Oncology: Soft Tissue Sarcoma	TAEST-16001	T cell stimulant; Immuno-oncology therapy	To evaluate TAEST16001 in the treatment of solid tumor mainly containing soft tissue sarcoma with positive expression of tumor antigen NY-ESO-1 (HLA-A * 02:01)	The informed consent form (ICF) (genotype and tumor antigen screening and primary screening) should be signed before any research related operation; Age = 18 years and = 70 years; Advanced solid tumor with definite pathological diagnosis; Unresectable advanced solid tumor that fails to undergo standard treatment (disease progression or recurrence or intolerable, such as chemotherapy, radiotherapy…	The last dose of anti-tumor therapy (chemotherapy, endocrine therapy, targeted therapy, immunotherapy, tumor embolization or traditional Chinese medicine / Chinese herbal medicine with anti-tumor indications) was received within 4 weeks before cell reinfusion; The live attenuated vaccine had been inoculated within 4 weeks before cell reinfusion; The patients with bone metastasis in the whole body…	Experimental: TAEST16001 cells treat tumor antigen NY-ESO-1 The dose escalation was carried out according to the principle of "3 + 3" increase. Four dose levels (calculated by the number of tcr-t positive cells) were set up: the dose level was 1: 5 × 108 ± 30%; the dose level was 2: 2 × 109 ± 30%; the dose level was 3: 5 × 109 ± 30%; the dose level was 4: 1.2 × 1010 ± 30%. Three patients in the f…	"3 + 3" designed dose escalation study and extended group study Study Type: Interventional (Clinical Trial) Intervention Model: Single Group Assignment Masking: None (Open Label) Primary Purpose: Treatment dose-escalation and expansion, tolerability, PK, PD study	Phase I clinical study data of China’s first TCR-T cell immunotherapy product released Recently, the Phase I clinical research results of TAEST16001, the first TCR-T cell immunotherapy product approved by IND in China, was officially published in the international journal Cell Reports Medicine (IF=16.988)... ... It is understood that TAEST16001 is a TCR-T cell immunotherapy product independently …
	330903	2018ZDYFY-BinDeDBD NCT03638206 TrialTroveID-330903	Autologous Immunotherapy With Multi-target Gene-modified CAR-T/TCR-T Cell For Malignancies	I/II	Open	Oncology: CNS, Glioblastoma; Oncology: Colorectal; Oncology: Esophageal; Oncology: Gastric; Oncology: Leukemia, Acute Lymphocytic; Oncology: Leukemia, Acute Myelogenous; Oncology: Leukemia, Chronic Myelogenous; Oncology: Liver; Oncology: Lung, Non-Small Cell; Oncology: Lymphoma, Hodgkin's; Oncology: Lymphoma, Non-Hodgkin's; Oncology: Melanoma; Oncology: Mesothelioma; Oncology: Multiple Myeloma; O…	CAR-T/TCR-T cell immunotherapy, Shenzhen BinDeBio	T cell stimulant; Immuno-oncology therapy; Immune checkpoint inhibitor	To evaluate the safety and effectiveness of CAR-T/TCR-T cell immunotherapy in treating with different malignancies patients.	If patients had receive immunotherapy, they should reach PR/NR, or recurrency. Patients must be willing to sign an informed consent. age: 4 to 70 years Estimated survival of > or = 12 weeks, but < or = 2 years Blood tumor or solid tumor was diagnosed by histopathology.Positive expression of CD19, CD22, CD33, CD38, BCMA, NY-ESO-1, c-met, Mesothelin, CEGFRvIII and DR5 was confirmed by biopsy IHC te…	ECOG > or = 3 Patients with history of T cell tumors Patients with severe insufficient cardiac, pulmonary and hepatorenal functions Acute or chronic GVHD after allogeneic hematopoiesis steroid hormones were used before and after blood collection and infusion HIV infection or active hepatitis B or hepatitis C infection Uncontrolled active infection Enrolled to other clinical study in the last 4 we…	Arm I: Experimental: CAR-T cell immunotherapy Enrolled patients will receive CAR-T cell immunotherapy with several different specific Chimeric antigen receptors aiming at different antigens respectively by infusion Intervention: Biological: CAR-T cell immunotherapy According to tumor burden and other conditions, patients will be treated with cyclophosphamide or fludarabine, then, CAR-T cells will…	Study Type: Interventional (Clinical Trial) Intervention Model: Single Group Assignment Masking: None (Open Label) Primary Purpose: Treatment This is a efficacy, safety, uni-center study
	349093	2019BDB016 NCT03941626 TrialTroveID-349093	EGFRvIII/DR5/NY-ESO-1/Mesothelin CAR-T/TCR-T Cells Immunotherapy for Solid Malignancies	I/II	Completed	Oncology: CNS, Glioblastoma; Oncology: Esophageal; Oncology: Gastric; Oncology: Liver; Oncology: Soft Tissue Sarcoma	CAR-T/TCR-T cell immunotherapy, Shenzhen BinDeBio	T cell stimulant; Immuno-oncology therapy; Immune checkpoint inhibitor	To evaluate the safety and effectiveness of CAR-T/TCR-T cell immunotherapy in treating with different malignancies patients.	Patients must be willing to sign an informed consent. Male or female patients aged 18 to 70 years . Estimated survival of >= 12 weeks. Pathological sections with positive expression of NY-ESO-1, Mesothelin, EGFRvIII and DR5 was confirmed by biopsy IHC test within 12 months.If NY-ESO-1 is positive expression ,positive HLAA*0201 is required at the same time. Solid tumor must have at least one measu…	ECOG>=2. malignant tumor cells with T cell origin via pathology test. Organ failure: stage III or IV congestive heart failure; Renal failure and uremia; respiratory failure; disturbance of consciousness. Acute or chronic GVHD after allogeneic hematopoiesis; Or being treated for GVHD; Or hormone or immunosuppressant used within 30 days steroid hormoneswere used before and after blood collection an…	Arm: Experimental: CAR-T/TCR-T cells immunotherapy Enrolled patients will receive CAR-T cell immunotherapy with several different specific Chimeric antigen receptors aiming at different antigens respectively by infusion. Intervention/treatment : Biological: CAR-T/TCR-T cells immunotherapy According to tumor burden and other conditions, patients will be treated with cyclophosphamide or fludarabine…	Study Type: Interventional (Clinical Trial) Intervention Model: Single Group Assignment Masking: None (Open Label) Primary Purpose: Treatment A safety, efficacy, multi- target gene modified immunotherapy, unicenter study
	182656	12_DOG14_22 ATTACK ATTACK 2 ATTACK-OG CFTSp060 EudraCT Number: 2012-005327-33 IRAS ID- 122513 ISRCTN 83343031 MREC N° 13/SS/0041 NCT01795976 NY-ESO-1 OG TrialTroveID-182656 UK-0207 UKCRN ID 14133	A Phase II Trial to Assess the Activity of NY-ESO-1 Targeted T Cells in Advanced Oesophagogastric Cancer	II	Terminated	Oncology: Esophageal; Oncology: Gastric	letetresgene-autoleucel	T cell stimulant; Immuno-oncology therapy	To assess the activity of NY-ESO-1 Targeted T Cells in advanced oesophagogastric cancer. To assess whether we can change a patient’s own immune cells to attack cancer cells affecting the stomach or the oesophagus (food-pipe) To see how well this type of T cell therapy works for oesophageal or stomach cancer, and what the side effects are.	Ages Eligible for Study: 18 Years and older Genders Eligible for Study: Both Patients must have histologically confirmed oesophagogastric cancer with confirmed evidence of metastatic disease and to have failed or refused standard therapies. There must be measurable disease Patients may have had any previous systemic therapies provided they are otherwise fit for treatment Age equal to or greater t…	Those receiving radiotherapy, biological therapy, endocrine therapy, immunotherapy, systemic steroids, or chemotherapy during the previous four weeks (six weeks for nitrosoureas and Mitomycin-C) prior to treatment or during the course of the treatment. All toxic manifestations of previous treatment must have resolved. Exceptions to this are alopecia or certain Grade 1 toxicities, which an investi…	Eligible patients will undergo leukapheresis (a process to remove white blood cells) to retrieve sufficient T cells which will be gene modified and expanded in the laboratory. Patients will undergo preconditioning chemotherapy with cyclophosphamide (60mg/kg) day -7 and day -6, followed by fludarabine (25mg/m2) day -5 to day -1. The NY-ESO-1 gene modified cells will be re-infused on day 0 and the …	Study Type: Interventional (Clinical Trial) Study Design:Endpoint Classification: Safety/Efficacy Study Intervention Model: Single Group Assignment Masking: None (Open Label) Primary Purpose: Treatment International, Multi-Center , Non-randomised, Feasibility, tolerability, Controlled , Pharmacokinetic, Pharmacodynamic, Pharmacogenetic
	486491	209012 Substudy 1 NCT06048705 TrialTroveID-486491	Assessment of Safety and Recommended Phase II Dose of Autologous T Cells Engineered With an Affinity-enhanced TCR Targeting NYESO1 and LAGE1a, and Co-expressing CD8α (GSK3901961) in Participants With NYESO1 and/or LAGE1a Positive Previously Treated Advanced (Metastatic or Unresectable) Synovial Sarcoma / Myxoid/Round Cell Liposarcoma; or NYESO1 and/or LAGE1a Positive Previously Treated Metastatic…	I	Terminated	Oncology: Esophageal; Oncology: Lung, Non-Small Cell; Oncology: Soft Tissue Sarcoma	GSK-3901961	T cell stimulant; Immuno-oncology therapy	The primary purpose of this sub study is to assess the safety, tolerability and determine recommended Phase 2 dose (RP2D) of GSK3901961 in HLA A*02:01, HLA-A*02:05 and/or HLA A*02:06 positive participants with New York esophageal squamous cell carcinoma (NY ESO 1) and/or Cancer testis antigen 2 (LAGE 1a) positive previously treated metastatic Non-Small Cell Lung Cancer (NSCLC) and previously trea…	- Participant must be >=18 years of age and weighs ≥40 kg on the day of signing informed consent - Participant must be positive for HLA-A*02:01, HLA-A*02:05, and/or HLA-A*02:06 alleles - Participant's tumor must have tested positive for NY-ESO-1 and/or LAGE-1a expression by a GSK designated laboratory - Performance status: Eastern Cooperative Oncology Group of 0-1 - Participant must have adequate…	- Central nervous system (CNS) metastases, with certain exceptions for CNS metastases in NSCLC as specified in the protocol - Any other prior malignancy that is not in complete remission - Clinically significant systemic illness - Prior or active demyelinating disease - History of chronic or recurrent (within the last year prior to leukapheresis) severe autoimmune or immune mediated disease requi…	Number of Arms: 1 Experimental : GSK3901961 Eligible participants will be leukapheresed to manufacture engineered T-cells. Participants will then receive high dose of GSK3901961 after completing lymphodepleting chemotherapy. The first study participant receiving GSK3901961 will receive the total assigned dose as 2 separate infusions 7 days apart, in aliquots of 30% (first infusion) and 70% (secon…	Study Type : Interventional (Clinical Trial) Allocation : N/A Intervention Model : Single Group Assignment Masking : None (Open Label) Primary Purpose : Treatment safety,pharmacokinetics,Efficacy	May 10, 2024 ClinicalTrials.gov Results Results First Posted: May 10, 2024 Last Update Posted: May 10, 2024 Recruitment Details: Pre-assignment Details: This study is a sub study of the master protocol (NCT04526509). The study was terminated due to a change in GSK's R&D priorities. Limitations and Caveats: [Not Specified] [Refer to source URL for tabular data] https://clinicaltrials.gov/ct2/show/…
	449492	CTR20230529 NCT05881525 TC-N201-ST TrialTroveID-449492	A Phase I/II Clinical Study of TC-N201 Injection for the Treatment of Advanced Solid Tumors With HLA-A2 Expression and Positive NY-ESO-1.	I	Open	Oncology: Esophageal; Oncology: Melanoma; Oncology: Soft Tissue Sarcoma; Oncology: Unspecified Solid Tumor	TC-N201	T cell stimulant; Immuno-oncology therapy	To evaluate TC-N201 injection Intended for the Treatment of Patients with HLA-A2 and NY-ESO-1 positive relapsed or metastatic solid tumors that failed previous treatment To evaluate the safety and tolerability of TC-N201 injection in the treatment of recurrent or metastatic solid tumors with HLA-A2 expression and NY-ESO-1 positive standard treatment failure, and to determine the recommended dosag…	1 Have the willingness to communicate with the investigators, be able to understand and follow the trial requirements, voluntarily participate in the trial, understand and sign the written ICF, and be willing and able to abide by the visit schedule, dosing plan, laboratory tests and other clinical research steps 2 Age 18 to 70 (including 18 and 70), gender is not limited 3 Expected survival of at…	1 Female subjects who are pregnant or lactating, or have a positive baseline blood pregnancy test 2 Those who have had severe allergic reactions to any drug or its components in this test in the past or have serious contraindications to its components 3 Received any investigational drug within 28 days before the reinfusion of TC-N201 injection, or participated in another clinical study at the sam…	experimental drug : TC-N201 Injection Dosage Form: Injection Specification: 5×10^7 cells/ml Dosage: Dosage Group 1: 5.0×10^7 Anti-NY-ESO-1 TCR-T cells/kg; Dose Group 2: 1.0×10^8 Anti-NY -ESO-1 TCR-T cells/kg; dose group-1 2.5×10^7 anti-NY-ESO-1 TCR-T cells/kg Medication time course: Subjects received intravenous infusion of TC-N201 injection on D0 , all dose groups received a one-time infusion on…	Study Type : Interventional (Clinical Trial) Test classification: Safety and Effectiveness Design type: single arm test Randomization: non-randomization Blind method: open Test range: Domestic test A pharmacokinetics, tolerability, pharmacodynamics, "3+3" dose escalation, study.
	252472	1301-01 JapicCTI-152896 NCT02366546 TrialTroveID-252472	Multi-center, Investigator Initiated Phase I Study of NY-ESO-1 Specific TCR Gene Transferred T Lymphocytes With Solid Tumors	I	Completed	Oncology: Esophageal; Oncology: Soft Tissue Sarcoma	mipetresgene autoleucel	T cell stimulant; Immuno-oncology therapy	To study that following pre-treatment with cyclophosphamide and or fludarabine, NY-ESO-1-specific TCR gene transduced T lymphocytes are transferred to HLA-A*02:01 or HLA-A*02:06 positive patients with NY-ESO-1-expressing solid tumors. To evaluate the safety, in vivo cell kinetics and clinical responses of the novel NY-ESO-1-specfic TCR-T cell transfer To evaluate the clinical responses in associa…	Ages Eligible for Study: 20 Years and older Genders Eligible for Study: Both Histologically or cytologically confirmed solid tumors Solid tumor, which is unresectable, refractory to standard therapy (chemotherapy, radiotherapy, etc) HLA-A*02:01 or HLA-A*02:06 positive NY-ESO-1-expression by PCR or immunohistochemistry ECOG Performance Status, 0 or 1 Age > or = 20 years on consent No treatment (su…	The following serious complications are excluded from the study; Unstable angina, cardiac infarction, or heart failure Uncontrolled diabetes or hypertension Active infection Obvious interstitial pneumonia or lung fibrosis by chest X-ray Active autoimmune disease requiring steroids or immunosuppressive therapy. Serious hypersensitivity Tumor cell invasion into CNS Active multiple cancer Positive f…	Experimental: Low dose TBI-1301 with pre-treatment 1 TBI-1301(5*10^8) single-dose administration with pre-treatment of cyclophosphamide alone. Drug: TBI-1301 TBI-1301(5*10^8 or 5*10^9) is administered. Drug: Cyclophosphamide Cyclophosphamide (750mg/m2/day x 2 days Intravenous (IV)) is administered as pre-treatment medication of TBI-1301. Experimental: High dose TBI-1301 with pre-treatment 1 TBI-1…	Study Type: Interventional Study Design: Allocation: Non-Randomized Intervention Model: Single Group Assignment Masking: None (Open Label) Primary Purpose: Treatment A First-in-Human, Multi-center, safety,Investigator Initiated, dose escalation, 3+3 cohort designStudy.	June 1, 2022 J Immunother Cancer. 2022 Jun;10(6):e003811. Mikiya Ishihara , Shigehisa Kitano , Shinichi Kageyama , Yoshihiro Miyahara , Noboru Yamamoto , Hidefumi Kato , Hideyuki Mishima , Hiroyoshi Hattori , Takeru Funakoshi , Takashi Kojima , Tetsuro Sasada , Eiichi Sato , Sachiko Okamoto , Daisuke Tomura , Ikuei Nukaya, Hideto Chono, Junichi Mineno , Muhammad Faris Kairi , Phuong Diem Hoang Ng…
	477408	209012 Substudy 2 EudraCT Number:2019-004446-14 NCT05943990 TrialTroveID-477408	Assessment of Safety and Recommended Phase II Dose of Autologous T Cells Engineered With an Affinity-enhanced TCR Targeting NY ESO 1 and LAGE 1a, and Co-expressing the dnTGF-βRII (GSK3845097) in Participants With NY ESO 1 and/or LAGE 1a Positive Previously Treated Advanced (Metastatic or Unresectable) Synovial Sarcoma and Myxoid/Round Cell Liposarcoma	I	Terminated	Oncology: Esophageal; Oncology: Soft Tissue Sarcoma	GSK-3845097	T cell stimulant; Immuno-oncology therapy	To assess the safety, tolerability and determine recommended phase 2 dose (RP2D) of GSK3845097 in HLA-A*02:01, HLA-A*02:05 and/or HLA-A*02:06 positive participants with New York esophageal squamous cell carcinoma (NY-ESO)-1 and/or Cancer testis antigen 2 (LAGE-1a) positive, previously treated, advanced (metastatic or unresectable) Synovial Sarcoma (SS) and Myxoid/Round Cell Liposarcoma (MRCLS).	Participant must be >=18 years of age and weighs ≥40 kg on the day of signing informed consent Participant must be positive for HLA-A*02:01, HLA-A*02:05, and/or HLA-A*02:06 alleles Participant's tumor must have tested positive for NY-ESO-1 and/or LAGE-1a expression by a GSK designated laboratory Performance status: Eastern Cooperative Oncology Group of 0-1 Participant must have adequate organ fun…	Central nervous system (CNS) metastases, with certain exceptions for CNS metastases in NSCLC as specified in the protocol Any other prior malignancy that is not in complete remission Clinically significant systemic illness Prior or active demyelinating disease History of chronic or recurrent (within the last year prior to leukapheresis) severe autoimmune or immune mediated disease requiring stero…	Number of Arms: 1 Experimental : GSK3845097 Eligible participants will be leukapheresed to manufacture engineered T-cells. Participants will then receive high dose of GSK3845097 after completing lymphodepleting chemotherapy. The first study participant receiving GSK3845097 will receive the total assigned dose as 2 separate infusions 7 days apart, in aliquots of 30% (first infusion) and 70% (secon…	Study Type : Interventional (Clinical Trial) Allocation : N/A Intervention Model : Single Group Assignment Masking : None (Open Label) Primary Purpose : Treatment Safety, tolerability, pharmacokinetics,	March 18, 2024 ClinicalTrials.gov Results Results First Posted: March 18, 2024 Last Update Posted: March 18, 2024 Recruitment Details: Pre-assignment Details:This study is a sub study of the master protocol (NCT04526509). This sub study was terminated due to a change in GSK's R&D priorities. Limitations and Caveats: [Not Specified] [Refer to source URL for tabular data] https://clinicaltrials.gov…
	165120	1107-1118 12291 2015-0426 20150887 230612 ADP-0011-001 I 230612 NCI-2015-00728 NCT01567891 TrialTroveID-165120	A Phase I/IIa, Open Label Clinical Trial Evaluating the Safety and Efficacy of Autologous T Cells Expressing Enhanced TCRs Specific for NY-ESO-1 in Patients With Recurrent or Treatment Refractory Ovarian Cancer	I/II	Completed	Oncology: Fallopian Tube; Oncology: Ovarian; Oncology: Primary Peritoneal	letetresgene-autoleucel	T cell stimulant; Immuno-oncology therapy	To evaluate the safety, bioactivity and efficacy of autologous T cells expressing enhanced TCRs specific for NYESO-1/LAGE in patients with recurrent or treatment refractory ovarian cancer. To enhance antitumor properties.	Must have a diagnosis of recurrent epithelial ovarian, primary peritoneal or fallopian tube carcinoma with refractory or platinum resistant disease and/or have received > or = 2 lines of chemotherapy Age > or = 18 years of age No significant immunodeficiency Have been informed of other treatment options Must be HLA A*0201, HLA-A*0205, and/or HLA-A*0206 positive by high resolution testing. Patient…	Currently receiving any other investigational agents Patients with active brain metastases. Patients with prior history of brain metastasis who have undergone local therapy (i.e. metastatectomy and/or radiation) and show no evidence of local recurrence or progression over the past 6 months are eligible History of allergic reactions attributed to compounds of similar chemical or biologic compositi…	No.of Arms:1 Arm Experimental: Cohort 1 This is an open label clinical trial. Patients with the HLA-A201, HLA-A205, and/or HLA-A206 allele and whose tumor expresses the NY-ESO-1 tumor antigen will be eligible to receive NYESO-1c259 T cells. Assigned Interventions Biological: NYESO-1c259 T cells Cytoreductive chemotherapy followed by infusion with NYESO-1(C259) transduced autologous T cells. Patie…	Study Type: Interventional (Clinical Trial) Intervention Model: Single Group Assignment Masking: None (Open Label) Primary Purpose: Treatment A dual cohort, multiple-site, safety, immunogenicity, efficacy, tolerability study
	317729	JapicCTI-183830 jRCT2080223774 TrialTroveID-317729 UMIN000031853	Multi-Center, Invesitigator-Initiated Phase I Study of NY-ESO-1 Specific TCR Gene Transduced T Lyphocytes Transfuse in Patient with Refractory Adult T-cell Leukemia/Lymphoma (ATLL) Experiencing Recurrence After Allogenic Hematopoietic Stem Cell Transplantation	I	Terminated	Oncology: Leukemia, Acute Lymphocytic; Oncology: Leukemia, Acute Myelogenous; Oncology: Leukemia, Chronic Lymphocytic; Oncology: Leukemia, Chronic Myelogenous; Oncology: Lymphoma, Hodgkin's; Oncology: Lymphoma, Non-Hodgkin's	mipetresgene autoleucel	T cell stimulant; Immuno-oncology therapy	To evaluate the safety, pharmacokinetics of TBI-1301-A, clinical effects, and GVHD severity in patients with refractory adult T-cell leukemia/lymphoma (ATLL) experiencing recurrence after allogenic hematopoietic stem cell transplantation.	Patient with refractory ATLL experiencing recurrence after allogenic hematopoietic stem cell transplantation from his/her relative or from an unrelated individual registerated in Japan Marrow Donor Program (JMDP) HLA-A*02:01 or HLA-A*02:06 positive NY-ESO-1-expression in tumor-infiltrated tissue (skin, lypph node, etc) or peripheral blood by immunohistochemistry or PCR (Only secondary registratio…	Patients: Haploidentical hematopoietic stem cell transplantation Hematopoietic stem cell transplantation unmatched 2 or more loci in 8 loci of HLA (HLA-A, -B, -C, -DRB1) The following serious complications are excluded from the study; Unstable angina, cardiac infarction, or heart failure Uncontrolled diabetes or hypertension Active infection Obvious interstitial pneumonia or lung fibrosis by ches…	Intervention name: TBI-1301-A 5x10^8 cells (cohort 1), 5x10^9 cells (cohort 2) or 1x10^8 cells (optional cohort), once Intervention name: Cyclophosphamide 750 mg/m^2/day for 2 days	Study type: Interventional Basic design: Single arm Randomization: Non-randomized Blinding: Open -no one is blinded Control: Uncontrolled This is a Multi-center, Open-label, Pharmacokinetics; Safety study
	363723	2019XY-BDB011 NCT04204161 TrialTroveID-363723	A Clinical Study Evaluating the Safety and Efficacy of CAR-T19/CAR-T22 Treatment for Children With CD19 Positive Relapse or Refractory Childhood Acute Lymphoblastic Leukemia and Lymphoma	I	Completed	Oncology: Leukemia, Acute Lymphocytic; Oncology: Lymphoma, Non-Hodgkin's	CAR-T/TCR-T cell immunotherapy, Shenzhen BinDeBio	T cell stimulant; Immuno-oncology therapy; Immune checkpoint inhibitor	To determine the safety and efficacy of CAR-T19/CAR-T22 in children With CD19 Positive relapse or refractory childhood acute lymphoblastic leukemia and lymphoma.	Male and female subjects with CD19+/CD22+ B cell malignancies who have limited prognosis (several months to < 2 year survival) with currently available therapies will be enrolled. no available curative treatment options (such as autologous or allogeneic SCT) If patients had receive immunotherapy, they should reach requirments:tumor recurrency or the number of B cells recovered. Patients with recu…	ECOG >= 3. Patients with history of T cell tumors . organ failure:heart failure ? and ?;The liver reached grade C of child-turcotte .Renal failure and uremia;Respiratory failure;People with impaired consciousness. Acute or chronic GVHD after allogeneic hematopoiesis. Hormone or immunosuppressant was used within 30 days. steroid hormoneswere used before and after blood collection and infusion. HIV…	Experimental: CAR-T19/CAR-T22 CAR-T19/CAR-T22 (autologous T cells transduced with CD19 / 22 CAR-T/4-1BB vector) will be administered to children with R/R B cell Acute Lymphoblastic Leukemia (ALL) or Lymphoma as an IV infusion on days 0, 1 and 2 in the absence of disease progression or unacceptable toxicity. Biological: CAR-T19/CAR-T22 According to tumor burden and other conditions, patients will …	Study Type : Interventional (Clinical Trial) Allocation: N/A Intervention Model: Single Group Assignment Masking: None (Open Label) Primary Purpose: Treatment This is a single-arm, uni-center, safety, efficacy study.
	294720	2016-63 NCT03029273 TrialTroveID-294720	Pilot Study of Affinity-enhanced Anti-NY-ESO-1 TCR Engineered Autologous T Cells in NSCLC Patients	I	Completed	Oncology: Lung, Non-Small Cell	TAEST-16001	T cell stimulant; Immuno-oncology therapy	To investigate the investigate the safety and tolerability of TAEST16001 (TAEST: TCR Affinity Enhancing Specific T cell Therapy, autologous T cells transduced with affinity enhanced NY-ESO-1 TCR) cell therapy in subjects with NSCLC who have received prior therapy for their disease but their disease has progressed or relapsed. To evaluate the safety of TAEST16001 T cell therapy in subjects with NS…	> or =18 and < or =75 years old while signing the informed consent; Sign an informed consent before undertaking any trial-related activities; Stage IIIb-IV NSCLC patients diagnosed by licensed pathologist, NY-ESO-1 positive cells >10% by IHC. Received at least one run of standard therapy(surgery, chemo, radiation and targeted therapy) or first line and second line treatment failure; If the patien…	SCLC; Received major surgery, conventional chemotherapy, large-area radiotherapy, immune therapy or any biological anti-tumor therapy within 4 weeks prior to the study; Allergic to any components of the therapy; Never recovered to < 2 grade CTCAE from prior surgery or treatment-related adverse events; With two types of primary solid tumors; Poorly managed hypertension (systolic blood pressure >16…	Experimental: Anti-NY-ESO-1 TCR-transduced T cells NYESO-1 TCR-T cell are prepared via lentiviral infection. DLT was administered in a dose escalation test according to the 3 + 3 design. Seven days prior to infusion of TCR-T cell, subjects receive cytoreductive chemotherapy with Cyclophosphamide (250-500mg/m2/day) and Fludarabine (25mg/m2/day) for 3 days. A single dose of Anti-NY-ESO-1 TCR transd…	Study Type: Interventional Intervention Model: Single Group Assignment Masking: None (Open Label) Primary Purpose: Treatment It is a pilot, efficacy, safety , feasibility, 3+3 cell dose escalation, tolerability design study	November 6, 2019 [Pooled Analysis] Journal for ImmunoTherapy of Cancer, Volume 7, Issue Supplement 1, November 2019 Presented at the 34th Annual Meeting of Society for Immunotherapy of Cancer, November 6-10, 2019, National Harbor, MD Online Published date: Novmber 6, 2019 Abstract No.: P350 Yi Li, PhD, Zhaosheng Han, PhD, Xing Zhang, MD, Jian Zhang, Chengzhi Zhou, Haiping Gong, Desheng Weng, MD, …
	334674	122907 2018-0750 20180862 208471 EudraCT Number: 2018-003949-42 IRAS ID 265216 NCI-2018-03721 NCT03709706 NL69764.000.19 TrialTroveID-334674	A Phase Ib/IIa Pilot Study to Evaluate the Safety and Tolerability of Autologous T-Cells Expressing Enhanced TCRs (T Cell Receptors) Specific for NY-ESO-1/LAGE-1a (GSK3377794) Alone, or in Combination With Pembrolizumab in HLA-A2+ Participants With NY-ESO-1- or LAGE-1a-Positive Advanced or Recurrent Non-Small Cell Lung Cancer	I/II	Terminated	Oncology: Lung, Non-Small Cell	letetresgene-autoleucel	T cell stimulant; Immuno-oncology therapy	To evaluate the safety and tolerability of autologous genetically modified T-cells (GSK3377794) in human leukocyte antigen (HLA) positive plus NY-ES0-1/ LAGE-1 positive subjects alone or in combination with pembrolizumab. To evaluate the safety, tolerability and activity of autologous T-cells with enhanced T-cell receptors specific to NY ESO 1/LAGE 1a (GSK3377794) alone, or in combination with pe…	Age >=18 years on the day of signing informed consent. Histologically or cytologically diagnosed unresectable Stage IIIb or Stage IV NSCLC. Eastern Cooperative Oncology Group (ECOG) Performance Status of 0 or 1. Participant is positive for any of the following alleles: human leukocyte antigen (HLA)-A*02:01, HLA-A*02:05, and a) or HLA-A*02:06 by a validated test. Participant's tumor meets the pre-…	Prior treatment: Previous treatment with genetically engineered NY-ESO-1-specific T-cells. Previous NY-ESO-1 vaccine or NY-ESO-1 targeting antibody. Prior gene therapy using an integrating vector. Prior allogeneic/autologous bone marrow or solid organ transplantation. History of allergic reactions attributed to compounds of similar chemical or biologic composition to cyclophosphamide, fludarabine…	Experimental: Arm A: letetresgene autoleucel monotherapy In Arm A, participants will receive letetresgene autoleucel monotherapy, administered as a single IV infusion of 1 to 8 x10^9 transduced cells. Participants who subsequently progress by Week 25 will be offered pembrolizumab 200 milligrams once every three weeks. Experimental: Arm B: letetresgene autoleucel plus pembrolizumab In Arm B, parti…	Study Type : nterventional (Clinical Trial) Allocation: Non-Randomized Intervention Model: Parallel Assignment Masking: None (Open Label) Primary Purpose: Treatment A phase Ib/IIa, POC, Pilot, safety, tolerability, pharmacokinetics, dose response, efficacy, Bayesian adaptive, International design	August 7, 2023 ClinicalTrials.gov Results Results First Posted: August 7, 2023 Last Update Posted: August 7, 2023 Recruitment Details: This was an open-label study that evaluated the safety and tolerability of autologous T-cells expressing enhanced T-cell receptors (TCRs) that were specific for New York esophageal squamous cell carcinoma (NY-ESO)-1 and/or Cancer testis antigen 2 (LAGE-1a) (GSK337…
	218922	1411-1356 18342 2015-0487 208749 217767 ADP-0011-004 EudraCT Number: 2016-002517-21 NCI-2016-00097 NCT02588612 TrialTroveID-218922	A Pilot Open-Label Clinical Trial Evaluating the Safety and Efficacy of Autologous T Cells Expressing Enhanced TCRs Specific for NY-ESO-1 in Subjects With Stage IIIb or Stage IV Non-Small Cell Lung Cancer (NSCLC)	I	Completed	Oncology: Lung, Non-Small Cell	letetresgene-autoleucel	T cell stimulant; Immuno-oncology therapy	To evaluate the safety and efficacy of autologous T cells expressing enhanced TCRs specific for NY-ESO-1 in subjects with stage IIIb or stage IV non-small cell lung cancer (NSCLC). To evaluate safety and efficacy of letetresgene autoleucel (GSK3377794) in participants with metastatic NSCLC.	Participant is >=18 years of age on the day of signing informed consent. Participant has a diagnosis of histologically or cytologically confirmed advanced non-small cell lung cancer (Stage IIIB or IV) or recurrent disease. Participants with known epidermal growth factor receptor (EGFR) mutations or Anaplastic lymphoma kinase receptor (ALK) or ROS1 gene rearrangements must have failed (disease pro…	Current active liver or biliary disease (with the exception of Gilbert's syndrome or asymptomatic gallstones, liver metastases or otherwise stable chronic liver disease per Investigator assessment). Stable chronic liver disease should generally be defined by the absence of ascites, encephalopathy, coagulopathy, hypoalbuminemia, esophageal or gastric varices, persistent jaundice or cirrhosis. Subj…	Experimental: letetresgene autoleucel (GSK3377794) Eligible participants will be leukapheresed to manufacture engineered T-cells. Participants will then receive letetresgene autoleucel (GSK3377794), as a single intravenous (IV) infusion after completing lymphodepleting chemotherapy. Intervention/treatment: Drug: letetresgene autoleucel (GSK3377794) letetresgene autoleucel (GSK3377794) as an IV in…	Study Type: Interventional (Clinical Trial) Intervention Model: Single Group Assignment Masking: None (Open Label) Primary Purpose: Treatment Tolerability Safety, Efficacy , Pilot Study	September 6, 2021 Clinicaltrials.gov Results Results First Posted : September 6, 2021 Last Update Posted : September 6, 2021 Recruitment Details This was an open-label study evaluating the safety and tolerability of autologous T-Cells expressing enhanced T-cell receptors (TCRs) specific for New York esophageal squamous cell carcinoma (NY-ESO)-1 (letetresgene autoleucel, lete-cel, GSK3377794) in H…
	382773	209012 241100 EudraCT Number: 2019-004446-14 GSK 209012 GSK4427296 MASTER NCT04526509 Study 208750 TrialTroveID-382773 ZENYTH-ESO	Master Protocol to Assess the Safety and Recommended Phase II Dose of Next Generations of Autologous Enhanced NY-ESO-1/ LAGE-1a TCR Engineered T-cells, Alone or in Combination With Other Agents, in Participants With Advanced Tumors	I	Terminated	Oncology: Lung, Non-Small Cell; Oncology: Soft Tissue Sarcoma	GSK-3901961 GSK-3845097	T cell stimulant; Immuno-oncology therapy T cell stimulant; Immuno-oncology therapy	To evaluate the treatment with adoptive transfer of autologous T-cells engineered to express a T-cell receptor (TCR) that targets the tumor associated protein New York esophageal antigen-1 (NY-ESO-1). This is a master protocol consist of two substudies: the first investigating GSK3901961 in previously treated advanced (metastatic or unresectable) synovial sarcoma (SS) and previously treated metas…	Participant must be >=18 years of age and weighs ≥40 kg on the day of signing informed consent Participant must be positive for HLA-A*02:01, HLA-A*02:05, and/or HLA-A*02:06 alleles Participant's tumor must have tested positive for NY-ESO-1 and/or LAGE-1a expression by a GSK designated laboratory Performance status: Eastern Cooperative Oncology Group of 0-1 Participant must have adequate organ fun…	Central nervous system (CNS) metastases, with certain exceptions for CNS metastases in NSCLC as specified in the protocol Any other prior malignancy that is not in complete remission Clinically significant systemic illness Prior or active demyelinating disease History of chronic or recurrent (within the last year prior to leukapheresis) severe autoimmune or immune mediated disease requiring stero…	Experimental: Substudy 1: Cohort 1GSK3901961 in previously treated advanced SS or MRCLS Eligible participants will be leukapheresed to manufacture engineered T-cells. Participants will then receive GSK3901961, as intravenous (IV) infusion after completing lymphodepleting chemotherapy. Drug: GSK3901961 GSK3901961 as an IV infusion. Drug: Fludarabine Fludarabine will be used as lymphodepleting chem…	Study Type:Interventional (Clinical Trial) Allocation:Non-Randomized Intervention Model:Parallel Assignment Masking:None (Open Label) Primary Purpose:Treatment A First-in-human, Safety, Efficacy, Pharmacokinetics, non -cohort Study Sub-study: A dose confirmation, dose expansion stage, tolerability study	May 10, 2024 ClinicalTrials.gov Results Results First Posted: May 10, 2024 Last Update Posted: May 10, 2024 Recruitment Details: This master protocol study includes results data of screened participants for all the sub studies (NCT06048705 and NCT05943990). Results data is presented separately for 209012 Sub Study 1 (NCT06048705) and 209012 Sub Study 2 (NCT05943990). No participants were recruite…
	335981	18-C-0038 208750 ADP-0000-002 EudraCT Number: 2018-004888-31 NCI-2018-01288 NCT03391778 TrialTroveID-335981	Long-Term Follow-Up (LTFU) of Participants Treated With GSK Adoptive Cell Therapies	I	Open	Oncology: Lung, Non-Small Cell; Oncology: Unspecified Hematological Cancer; Oncology: Unspecified Solid Tumor	letetresgene-autoleucel	T cell stimulant; Immuno-oncology therapy	Long-term follow-up (LTFU) study of subjects who have, during the interventional study, received GSK3377794 generated by a process that utilizes lentiviral vectors. To check long term safety on who exposed to GSK3377794. To monitor participants for delayed AEs associated with administration of autologous cells that have been genetically modified by lentiviral vectors To evaluate long term safety …	Participants who have received at least one dose of GSK adoptive cell therapy agent. Participants who have completed GSK sponsored or supported interventional study or have withdrawn from it. Participants who have completed treatment as part of managed access to a GSK adoptive cell therapy. Contraceptive use by men or women should be consistent with local regulations regarding the methods of cont…		Experimental: Participants receiving GSK adoptive cell therapy Biological: GSK adoptive cell therapy No study drug is administered in this study. Participants who received GSK adoptive cell therapy in a previous trial will be evaluated in this trial for long-term safety and efficacy.	Study Type: Interventional (Clinical Trial) Intervention Model: Single Group Assignment Masking: None (Open Label) Primary Purpose: Other This is a non-therapeutic, multi-center, efficacy, long-term follow-up (LTFU), International study
	316566	1604-1524 NCI-2019-04201 NCT03399448 SINATRA TrialTroveID-316566 UPCC 25416 UPCC# 25416 UPCC25416	Phase I Trial of Autologous T Cells Engineered to Express NY-ESO-1 TCR and CRISPR Gene Edited to Eliminate Endogenous TCR and PD-1 (NYCE T Cells)	I	Terminated	Oncology: Melanoma; Oncology: Multiple Myeloma; Oncology: Soft Tissue Sarcoma	NY-ESO-1 TCR therapy, Tmunity Therapeutics	T cell stimulant; Immuno-oncology therapy; Genome editing	To evaluate HLA-A*0201 restricted NY-ESO-1 redirected T cells with edited endogenous T cell receptor and PD-1.	Subjects with a confirmed diagnosis of relapsed refractory multiple myeloma (MM), melanoma, synovial sarcoma, or myxoid/round cell liposarcoma (MRCL) as follows: a. Multiple Myeloma i. Subjects must have a confirmed prior diagnosis of active MM as defined by the International Myeloma Working Group (IMWG) criteria. ii. Subjects must have relapsed or refractory disease after either one of the follo…	Pregnant or nursing (lactating) women. Have inadequate venous access for or contraindications to leukapheresis. Have any active and uncontrolled infection. Active hepatitis B or hepatitis C Human immunodeficiency virus (HIV) infection. Any uncontrolled medical or psychiatric disorder that would preclude participation as outlined. New York Heart Association (NYHA) Class III or IV heart failure, un…	Experimental: Multiple Myeloma (MM) Experimental: Synovial Sarcoma (SS) and Myxoid/Round Cell Liposarcoma (MRCL) Experimental: Melanoma (Not Recruiting at the UPenn Site) Assigned interventions: Biological: NY-ESO-1 redirected autologous T cells with CRISPR edited endogenous TCR and PD-1 Autologous T cells transduced with a lentiviral vector to express NY-ESO-1 and electroporated with CRISPR guid…	Study Type : Interventional (Clinical Trial) Allocation: Non-Randomized Intervention Model: Parallel Assignment Masking: None (Open Label) Primary Purpose: Other This is a first-in-human, basket, adaptive, safety, feasibility, efficacy and immunogenicity study.	November 6, 2019 [Interim Results] Blood, Volume 134, Issue Supplement 1, November 2019 Presented at the 61st Annual Meeting of American Society of Hematology (ASH), December 7-10, 2019, Orlando, FL Available online date: November 6, 2019 Abstract No:. 49 Edward A. Stadtmauer, MD, FACP, Adam D. Cohen, MD, Kristy Weber, MD, Simon F Lacey, PhD, Vanessa E. Gonzalez, J. Joseph Melenhorst, PhD, Joseph…
	146387	1007-1056 1056GCC 209393 ADP 01411 GCC 1056 NCT01352286 TrialTroveID-146387 UPCC 01411	A Phase I/IIa, Dual-Cohort, Two-Site, Clinical Trial Evaluating the Safety and Activity of Redirected Autologous T Cells Expressing a High Affinity TCR Specific for NY-ESO-1 Administered Post ASCT in Patients With Advanced Myeloma	I/II	Completed	Oncology: Multiple Myeloma	letetresgene-autoleucel MAGE-A3 T cells, Adaptimmune	T cell stimulant; Immuno-oncology therapy T cell stimulant; Immuno-oncology therapy	To evaluate the safety and tolerability of autologous genetically modified T cells transduced to express the high affinity of MAGE-A3 TCR in HLA-A1 patients and the high affinity NYESO-1 TCR in HLA-A2 patients. To investigate the safety, bioactivity and anti-tumor effect of infusion of patients’ own T cells that have been genetically modified to express a high affinity T cell receptor (TCR) speci…	Ages Eligible for Study: 18 Years to 80 Years Myeloma has relapsed, progressed, or failed to respond after at least one prior course of therapy (consisting of at least 2 treatment cycles or months of therapy) Myeloma has responded partially to initial therapy but a complete response (immunofixation negative and normal serum free light chain) has NOT developed after a minimum of 3 cycles or months…	Pregnant or nursing females HIV or HTLV - 1/2 seropositivity Known history of myelodysplasia Known history of chronic active hepatitis or liver cirrhosis (if suspected by laboratory studies, should be confirmed by liver biopsy). Active Hepatitis B (as defined by positive Hepatitis B surface antigen); positive Hepatitis C virus (HCV) antibody is NOT an exclusion. Prior allogeneic transplant. Histo…	Patients receive autologous genetically modified T cells and Prevnar -13. Eligible patients will be assigned to the a3a or c259 cohort based on their HLA type. T cells will be isolated from autologous apheresis product, and enriched by elutriation. T cells will be modified ex vivo by a lentiviral vector expressing either the a3a or c259 TCR and then the cells will be further expanded using an art…	Study Type: Interventional Study Design: Endpoint Classification: Safety Study Intervention Model: Single Group Assignment Masking: No masking Primary Purpose: Treatment A pilot, dual cohort, two site, single arm study.	July 9, 2019 Blood Adv. 2019 Jul 9;3(13):2022-2034. doi: 10.1182/bloodadvances.2019000194. Stadtmauer EA, Faitg TH, Lowther DE, Badros AZ, Chagin K, Dengel K, Iyengar M, Melchiori L, Navenot JM, Norry E, Trivedi T, Wang R, Binder GK, Amado R, Rapoport AP Long-term safety and activity of NY-ESO-1 SPEAR T cells after autologous stem cell transplant for myeloma. Results: Objective response rate (Int…
	189799	1207-1177 12415 1274GCC ADP-0011-002 NCI-2014-00096 NCT01892293 NIH-OBA#1177/BB-IND 14603 TrialTroveID-189799 US-1177	A Phase I/IIa, Open Label, Multiple Site Clinical Trial Evaluating the Safety and Activity of Engineered Autologous T Cells Expressing an Affinity-enhanced TCR Specific for NY-ESO-1 and LAGE-1 in Patients with Relapsed or Progressive Disease in Multiple Myeloma	I/II	Terminated	Oncology: Multiple Myeloma	letetresgene-autoleucel	T cell stimulant; Immuno-oncology therapy	To evaluate the safety and activity of engineered autologous T Cells expressing an affinity-enhanced TCR specific for NY-ESO-1 and LAGE-1 in patients with relapsed or progressive disease in multiple myeloma.	Ages Eligible for Study: 18 Years to 80 Years Written informed consent must be obtained from all patients before entry into the study Patients must have a diagnosis of myeloma Patients must have progressive or active disease following prior therapy for their myeloma which: Includes an IMiD and proteasome inhibitor as separate lines or a combined line of therapy May include prior auto-SCT but not …	Pregnant or nursing females HIV or HTLV-1/2 seropositivity. Known history of myelodysplasia. Known history of chronic active hepatitis or liver cirrhosis (if suspected by laboratory studies, should be confirmed by liver biopsy). Active Infection with HBV or HCV Active hepatitis B infection as determined by test for hepatitis B surface antigen. Active hepatitis C. Patients will be screened for HCV…	Number of Arm1: Arm1: Experimental: Autologous genetically modified T cells Patients with a confirmed diagnosis of myeloma, with measurable disease, and who have received prior therapy for their myeloma that includes an IMiDs and a proteasome inhibitor and who have relapsed or progressive disease, will receive treatment with NY-ESO-1c259-modified T cells. An intended total dose of > or = 0.1-1e10…	Study Type: Interventional Study Design: Endpoint Classification: Safety Study Intervention Model: Single Group Assignment Masking:None (Open Label) Primary Purpose: Treatment This is a Phase I/II a multicenter, pilot, tolerability study
	302548	17171 20170613 208470 ADP-0011-008 KEYNOTE-487 NCI-2017-01585 NCT03168438 TrialTroveID-302548	Open-Label Pilot Study to Assess the Safety, Tolerability and Antitumor Activity of Genetically Engineered NY-ESO-1 Specific (c259) T Cells Alone or in Combination With Pembrolizumab in HLA-A2+ Subjects With NY-ESO-1 and/or LAGE-1a Positive Relapsed and Refractory Multiple Myeloma	I	Terminated	Oncology: Multiple Myeloma	letetresgene-autoleucel	T cell stimulant; Immuno-oncology therapy	To evaluate the safety, tolerability, efficacy and anti tumor activity of NY-ESO-1C259T alone or in combination with pembrolizumab in patients with relapsed or refractory multiple myeloma. At each visit, pts will be monitored for AEs and treatment-limiting toxicities, efficacy (using IMWG criteria), and biomarkers. We hypothesize that GSK3377794 alone, or in combination with the anti-PD-1 inhibit…	Age >=18 years of age or older on the date of signing informed consent. Histologically confirmed diagnosis of secretory multiple myeloma with myeloma markers at levels defined in the protocol. Documented diagnosis of relapsed and refractory multiple myeloma (RRMM) (at least 3 prior regimens and responsive to at least 1, and refractory to most recent prior therapies, which must have included one o…	Has only plasmacytomas, plasma cell leukemia, monoclonal gammopathy of undetermined significance (MGUS), smoldering multiple myeloma (SMM), non-secretory myeloma or primarily amyloidosis. Previously received anti- programmed death (PD)-1, anti-PD-ligand (L)1, or anti-PD-L2 inhibitor. Previously participated in Merck pivotal trial NCT02576977: Study of Pomalidomide and Low Dose Dexamethasone With …	Experimental: Arm 1: Letetresgene autoleucel (GSK3377794) Eligible participants will be leukapheresed to manufacture engineered T-cells. Participants will then receive letetresgene autoleucel (GSK3377794), as a single intravenous (IV) infusion after completing lymphodepleting chemotherapy. Intervention: Drug: Letetresgene autoleucel Letetresgene autoleucel (GSK3377794) as an IV infusion Drug: Flu…	Study Type: Interventional (Clinical Trial) Study Design: Allocation: Non-Randomized Intervention Model: Single Group Assignment Masking:None (Open Label) Primary Purpose: Treatment This is a Pilot, safety, tolerability and efficacy, pharmacodynamics, multicenter trial	Apr 11,2023 Blood Adv 2023 Apr 11;7(7):1168-1177. Taiga Nishihori, James E. Hoffman, Anne Huff, Gurpreet S. Kapoor, Ioanna Eleftheriadou, Stefan Zajic, Alisa Urbano, Sunil Suchindran, Michael Chisamore, Jimson W. D’Souza, Thomas Faitg, Aaron P. Rapoport Safety and efficacy of letetresgene autoleucel alone or with pembrolizumab for relapsed/refractory multiple myeloma Results: 127 patients were sc…
	320169	B2017-023-01 ChiCTR-OIC-17013872 NCT03462316 TrialTroveID-320169	To Evaluate the Efficacy of NY-ESO-1-specific T Cell Receptor (TCR) Affinity Enhancing Specific T Cell in Bone and Soft Tissue Sarcoma	I	Closed	Oncology: Osteosarcoma; Oncology: Soft Tissue Sarcoma	TAEST-16001	T cell stimulant; Immuno-oncology therapy	To evaluate the efficacy, safety and tolerability of NY-ESO-1-specific T cell receptor( TCR) affinity enhancing specific T cell in bone and soft tissue sarcoma	Sign an informed consent before undertaking any trial-related activities; Aged 14 to 70 years old; Patients with bone and soft tissue sarcoma in stage IV by licensed pathologist; First-line treatment failed advanced patients. With measurable lesions, the product of the two maximum vertical diameters should not be less than 5mm*5mm Meet the two screening indicators: HLA-A*0201+, NYESO-1+(> or = 25…	Other types of tumors; If the patient has a previous history of malignant tumor, the disease-free time of the patient needs > for 5 years. Received major surgery, conventional chemotherapy, large-area radiotherapy, immune therapy or any biological anti-tumor therapy within 4 weeks before enrollment; Allergic to ingredients in this trial; Common terminology criteria for adverse events not return t…	Experimental: NY-ESO-1 TCR Specific T cell Therapy NY-ESO-1 TCR specific T cells are prepared by lentiviral infection. Seven days before TCR-T cell reinfusion, the subjects received low-dose cyclophosphamide (15mg/kg/d x 3 days) and low-dose fludarabine (15mg/m2/d x 3 days) lymphocyte clearance. Four days later, TCR-T cells were transfused back (1 x 109-5 x 1010 was administered once or in stages…	Study Type: Interventional (Clinical Trial) Intervention Model: Single Group Assignment Masking: None (Open Label) Primary Purpose: Treatment A dose escalation, efficacy, 3 + 3 design, observational, safety, single dose, single center and tolerability study	November 6, 2019 [Pooled Analysis] Journal for ImmunoTherapy of Cancer, Volume 7, Issue Supplement 1, November 2019 Presented at the 34th Annual Meeting of Society for Immunotherapy of Cancer, November 6-10, 2019, National Harbor, MD Online Published date: Novmber 6, 2019 Abstract No.: P350 Yi Li, PhD, Zhaosheng Han, PhD, Xing Zhang, MD, Jian Zhang, Chengzhi Zhou, Haiping Gong, Desheng Weng, MD, …
	434833	CTR20221312 NCT05549921 TAEST16001 Phase II TrialTroveID-434833 XLS-H02NY-SAII01	TAEST16001 in Patients With Soft Tissue Sarcoma With Positive NY-ESO-1 Expression (Genotype: HLA-A*02:01): an Multi-center, Open-label and Single Arm Phase II Study	II	Open	Oncology: Soft Tissue Sarcoma	TAEST-16001	T cell stimulant; Immuno-oncology therapy	To evaluate the TAEST16001 cell therapy with HLA-A genotype as the endpoint (the Response Evaluation Criteria in Solid Tumors Version 1.1 [RECIST1.1]) as assessed by the Independent Imaging Review Committee (IRC) and Efficacy in patients with advanced soft tissue sarcoma with positive tumor antigen NY-ESO-1 expression. To present our encouraging phase IIa results. To evaluate efficacy and safety …	Patients must meet the inclusion criteria with before genotype and tumor antigen testing, and all inclusion criteria must be met: Patients must meet all the following criteria to be included in this study: Before any research-related operations, they should sign the informed consent Consent Form (ICF) (genotype and tumor antigen screening and primary screening); Age ≥18 years old, and ≤70 years o…	Before genotype and tumor antigen testing, the exclusion criteria with * need to be verified, and it is necessary to verify that all the exclusion criteria meet any of the following criteria can not be included in this study: Received the last leukocyte apheresis within 4 weeks. Anti-tumor therapy (chemotherapy, endocrine therapy, targeted therapy, tumor embolization or traditional Chinese medici…	Experimental: NY-ESO-1 TCR Specific T cell Therapy This research is divided into two stages, Stage 1 and Stage 2, respectively. In Stage 1, 14 patients with advanced soft tissue sarcoma with positive expression of tumor antigen NY-ESO-1 and HLA-A*02:01 genotype were enrolled. A further 42 patients will be enrolled in Stage 2, where the primary efficacy analysis will be performed at 3 months after…	Study Type: Interventional (Clinical Trial) Allocation: N/A Intervention Model: Single Group Assignment Masking: None (Open Label) Primary Purpose: Treatment Randomized, Pharmacokinetics, Multicenter, 2 stage, Safety and Efficacy study.	May 23, 2024 [Interim Results] J Clin Oncol 42, 2024 (suppl 16; abstr 11548) ASCO 2024 Abstract No. 11548 Jiayong Liu, Tian Gao, Qiuzhong Pan, Chujie Bai, Zhaosheng Han, Zhichao Tan, Ruiqing Peng, Bushu Xu, Xizhi Wen, Huafang Cen, Chaoxian Yan, Johnson Yiu-Nam Lau, Lun Zeng, Xueyun Wu, Yusheng Ou, Haiping Gong, Yingjie Huang, Zhengfu Fan, Xing Zhang Phase IIA study of high-affinity TCR-T (TAEST16…
	272478	TrialTroveID-272478	A Pivotal Study of NY-ESO-1 in Patients with Synovial Sarcoma including Myxoid Round Cell Liposarcoma	III	Terminated	Oncology: Soft Tissue Sarcoma	letetresgene-autoleucel	T cell stimulant; Immuno-oncology therapy	To assess preliminary safety and efficacy of NY-ESO-1 in synovial sarcoma including Myxoid Round Cell Liposarcoma.	Eligible patients will be HLA-A*02:01, HLA-A*02:05 and/or HLA-A*02:06 with advanced (metastatic or inoperable) high grade MRCLS whose tumor shows positive NY-ESO-1 expression defined as > or = 30 percent of cells that are 2+ or 3+ by immunohistochemistry.		Patients will receive NY-ESO-1 with Modified CTX/ flu (CTX 600 mg/m^2/ fludarabine 30mg/m^2) X 3 days. Patients will receive preconditioning with fludarabine and cyclophosphamide at the same dose that is being used in Cohort 4 of ADP 04511 study.	This is a pivotal, open-label, pilot, safety, efficacy study.
	334104	209147 NCI-2019-00047 NCT03697824 TrialTroveID-334104	Open-Label Phase IB/IIA Clinical Trial to Assess the Safety, Tolerability and Antitumor Activity of Genetically Engineered NY-ESO-1 Specific (c259) T Cells (GSK3377794) in Combination With Anti-Cancer Agents Including Pembrolizumab in HLA-A2+ Participants With NY-ESO-1 and/or LAGE-1a Positive Relapsed and Refractory Synovial Sarcoma	I/II	Terminated	Oncology: Soft Tissue Sarcoma	letetresgene-autoleucel	T cell stimulant; Immuno-oncology therapy	To assess the safety, tolerability and antitumor activity of genetically engineered NY-ESO-1 specific (c259) T cells (GSK3377794) in combination with anti-cancer agents including pembrolizumab in HLA-A2+ participants with NY-ESO-1 and/or LAGE-1a positive relapsed and refractory synovial sarcoma To determine if subjects are human leukocyte antigen (HLA)-A*02:01, HLA-A*02:05 and/or HLA-A*02:06 posi…	Target Expression Screening Phase: Subject must be >or=10 years of age at the time of signing the informed consent. Younger subjects may only be enrolled upon consultation with Sponsor. Pathologically or histologically confirmed advanced synovial sarcoma that is either metastatic or unresectable and is either currently being treated with or has completed at least one line of standard chemotherapy…	Target Expression Screening Phase: Prior malignancy other than synovial sarcoma: a) Subjects with a history of completely resected non-melanoma skin cancer or successfully treated in situ carcinoma are eligible. b) Subjects with previous malignancies that have been definitively treated, and have been in remission may be enrolled upon consultation with sponsor Medical Monitor or designee. Previous…	Experimental: GSK3377794+pembrolizumab After screening, eligible subjects will enter a leukapheresis phase, followed by lymphodepletion phase where they will be administered fludarabine and cyclophosphamide. On Day 1, subjects will receive a single dose of GSK3377794 administered as an intravenous infusion of 1 to 6 x10^9 total transduced cells. On Day 22, subjects will be administered pembrolizu…	Study Type : Interventional (Clinical Trial) Intervention Model: Single Group Assignment Masking: None (Open Label) Primary Purpose: Treatment A safety, tolerability, pharmacokinetics and efficacy study
	145655	1010-1071 11-C-0113 13-236 15-591 2015-0528 20150726 208466 ADP 04511 ADP-04511 EudraCT Number: 2015-005594-21 IRAS ID-195662 NCI-11-C-0113 NCI-2013-01481 NCI-2015-00410 NCT01343043 NY-ESO-1 TrialTroveID-145655 UPCC 04511 US-1071	A Pilot Study of Genetically Engineered NY-ESO-1 Specific NY-ESO-1(c259)T in HLA-A2+ Patients With Synovial Sarcoma	I/II	Completed	Oncology: Soft Tissue Sarcoma	letetresgene-autoleucel	T cell stimulant; Immuno-oncology therapy	To test the effects (both good and bad) of chemotherapy and adoptive immunotherapy with T cells engineered to recognize NY-ESO-1 peptide in patients with unresectable, metastatic or recurrent synovial sarcoma. To evaluate the safety and effectiveness of using anti-NY-ESO-1 gene therapy modified immune cells to treat synovial sarcoma tumors that have not responded to standard treatments. To invest…	Synovial sarcoma that has been treated with standard chemotherapy containing ifosfamide and/or doxorubicin and remains: unresectable or metastatic or progressive/persistent or recurrent disease Measurable disease Patients must have proven positive tumor sample for NY-ESO-1 as follows: Cohort 1 -Positive expression is defined as 2+ and/or 3+ by immunohistochemistry in = 50% of cells. Cohort 2 -Pos…	Active HIV, HBV, HCV or HTLV 1/2 infection (due to increased risk of complications during lymphodepleting regimen and confounding effects on the immune system). Active hepatitis B or C infection is defined by seropositive for hepatitis B surface antigen (HbSAg) or hepatitis C antibody Clinically significant systemic illness (e.g. serious active infections or significant cardiac, pulmonary, hepati…	Arms: Experimental: Cohort 1 treated with NY-ESO-1 T Cells High NY-ESO-1 expression and the use of cyclophosphamide plus fludarabine as the lymphodepleting chemotherapy. Experimental: Cohort 2 treated with NY-ESO-1 T Cells Low NY-ESO-1 expression and the use of cyclophosphamide plus fludarabine as the lymphodepleting chemotherapy. Experimental: Cohort 3 treated with NY-ESO-1 T Cells High NYESO-1 …	Study Type : Interventional (Clinical Trial) Allocation: Non-Randomized Intervention Model: Parallel Assignment Primary Purpose: Treatment A pilot, Pharmacogenetic, Pharmacogenomic, multi-cohort, safety, efficacy, study	October 16, 2023 [Pooled analysis] ESMO 2023 Online published date: October 16, 2023 Abstract No. 1944P Lore De Cock MAGE-A4 and NY-ESO-1 expression analysed in a synovial sarcoma tissue micro-array Results: Expression of NY-ESO-1 and MAGE-A4 was found in 50.9% (55/108) and 68.5% (74/108) of TMA samples. High expression was noticed in 20/108 samples (18.5%) for NY-ESO-1 and in 25/108 samples (23.…
	286573	16-1406 18782 2016-0910 208469 ADP-0011-007 NCI-2017-00028 NCT02992743 OSU-16142 TrialTroveID-286573 US-1521	A Pilot Study of NY-ESO-1c259T Cells in Subjects with Advanced Myxoid/ Round Cell Liposarcoma	II	Completed	Oncology: Soft Tissue Sarcoma	letetresgene-autoleucel	T cell stimulant; Immuno-oncology therapy	To evaluate safety and efficacy of Letetresgene autoleucel (GSK3377794) in participants with advanced myxoid/round cell liposarcoma or high-grade myxoid liposarcoma. Response was assessed per RECIST v1.1. Transduced cell kinetics were measured by quantitative PCR of transgene vector copies in DNA from peripheral blood mononuclear cells (PBMCs). Serum cytokines (Meso Scale Discovery immunoassay) a…	Participant is greater than equal to (> or =)18 years of age at the time of signing the study informed consent. Participant has a diagnosis of advanced (metastatic or inoperable) high grade myxoid liposarcoma / myxoid round cell liposarcoma confirmed histologically and by the presence of the reciprocal chromosomal translocation t(12;16) (q13;p11) or t(12; 22) (q13;q12). Participant has measurable…	Any previous gene therapy using an integrating vector. Any previous allogeneic hematopoietic stem cell transplant. Participant has history of allergic reactions attributed to compounds of similar chemical or biologic composition to fludarabine, cyclophosphamide or other agents used in the study. Participant has history of chronic or recurrent (within the last year prior to screening) severe autoi…	Arm: Experimental: letetresgene autoleucel (GSK3377794) Eligible participants will be leukapheresed to manufacture engineered T-cells. Participants will then receive letetresgene autoleucel (GSK3377794), as a single intravenous (IV) infusion after completing lymphodepleting chemotherapy. Intervention/treatment: Drug: letetresgene autoleucel (GSK3377794) Letetresgene autoleucel (GSK3377794) as an …	Study Type:Interventional Intervention Model: Single Group Assignment Masking: None (Open Label) Primary Purpose: Treatment Pilot, non-randomized, single-arm, tolerability, safety, efficacy study.	ClinicalTrials.gov Results Results First Posted: November 28, 2022 Last Update Posted: November 28, 2022 Recruitment Details: This was an open-label study evaluating the safety and tolerability of autologous T-Cells expressing enhanced T-cell receptors (TCRs) specific for New York esophageal squamous cell carcinoma (NY-ESO)-1 (letetresgene autoleucel, lete-cel, GSK3377794) in Human Leukocyte Anti…
	351039	JMA-IIA00346 jRCT2090220346 TrialTroveID-351039 TriCombo study	Investigator-initiated Multi-institutional Clinical Trial of Combination Therapy of Vaccination and Gene-modified T Cell Targeting NY-ESO-1-antigen for Refractory Soft Tissue Sarcoma	I/II	Completed	Oncology: Soft Tissue Sarcoma	CHP-NY-ESO-1 mipetresgene autoleucel	Immunostimulant T cell stimulant; Immuno-oncology therapy	To evaluate the efficacy and the safety of NY-ESO-1 antigen specific TCR gene transduced autologous T lymphocytes in combination with cancer vaccine in patients with HLA-A*02:01 or HLA-A*02:06 positive refractory soft tissue sarcoma.	Progressive or metastatic soft tissue sarcoma confirmed histologically or cytologically Unresectable and refractory to standard therapy HLA-A*02:01 positive or HLA-A*02:06 positive Tumor tissue with NY-ESO-1 antigen by immunohistochemistry or RT-PCR ECOG Performance Status is 0 or 1 adequate organ function. Age >=20 years on informed consent. In phase 2 part, age >=12 years and weight >= 35 kg (i…	The following serious complications are excluded from the study; unstable angina, cardiac infarction or heart failure, uncontrolled diabetes or hypertension, active infection, obvious interstitial pneumonia or lung fibrosis by chest X-ray, active autoimmune disease requiring steroids or immunosuppressive therapy Serious hypersensitivity Uncontrollable pleural effusion, ascites and cardiac effusio…	intervention: TBI-1301 and CHP:NE1 (INTRAVENOUS DRIP, SUBCUTANEOUS ) (P1 part) [Cohort 1] TBI-1301, 5x10^9 cells, CHP:NE1(peptide vaccine, 0.8 mg; CpG oligoDNA (K3)), 0.8 mg [Cohort option 1](ellipsis)[Cohort option 2](ellipsis) (P2 part) Recommended dose from P1 part Dosing frequency / Frequency of use OTHER, SPECIFY TBI-1301, twice (Day 1, Day 29) CHP:NE1, 6 times (Day -21, Day -14, Day -1, Day…	Description of trial design :Single arm Trial blinding schema: OpenLabel Trial indication type : Treatment A multi-institutional, Interventional, safety, first-in-human, efficacy study.	November 14, 2023 [Interim results] Annals of Oncology, Volume 34, Supplement 3, S1391, November 2023 JSMO 2023 Available online date: November 14, 2023 Abstract No. O16-2 Mikiya Ishihara Yoshihiro Nishida Shigehisa Kitano Akira Kawai Naozumi Harada Yoshihiro Miyahara Hiroyoshi Hattori Kohichi Takada Makoto Emori Shigeki Kakunaga Makoto Endo Yoshihiro Matsumoto Tetsuro Sasada Eiichi Sato Tomomi Y…
	292525	1301-03 JapicCTI-173514 jRCT1080223459 NCT03250325 TrialTroveID-292525 UMIN000029573	Multi-center Phase I/II Study of NY-ESO-1 T Cell Receptor Gene Transferred T Lymphocytes in Patients With Synovial Sarcoma	I/II	Completed	Oncology: Soft Tissue Sarcoma	mipetresgene autoleucel	T cell stimulant; Immuno-oncology therapy	To evaluate the safety and the efficacy of TBI-1301 for NY-ESO-1 expressing synovial sarcoma when administered following cyclophosphamide pre-treatment.	Histologically confirmed synovial sarcoma Surgically unresectable tumor Progressing or recurrent synovial sarcoma which has been treated with 1-4 regimens of systemic chemotherapies including anthracycline HLA-A*02:01 or HLA-A*02:06 positive Tumor that express NY-ESO-1 by immunohistochemistry > or = 18 years of age Measurable lesions that are evaluable by the RECIST ver1.1 ECOG Performance Status…	Patients with the following conditions are excluded from the study; Unstable angina, cardiac infarction, or heart failure; Uncontrolled diabetes or hypertension; Active infection; Obvious interstitial pneumonia or lung fibrosis by chest X-ray; Active autoimmune disease requiring steroids or immunosuppressive therapy. Active metastatic tumor cell invasion into CNS Active multiple cancer Positive f…	Experimental: Split dose of 5x10^9 TBI-1301 Split dose of 5x10^9 TBI-1301 will be administered intravenously for 2 days following cyclophosphamide pre-treatment 750 mg/m2/d for 2 days. Assigned Interventions: Biological: TBI-1301 Drug: Cyclophosphamide Cyclophosphamide (750mg/m2/day x 2 days Intravenous (IV)) is administered as pre-treatment medication of TBI-1301.	Study Type: Interventional Study Design: Intervention Model: Sequential Assignment Masking: None (Open Label) Primary Purpose: Treatment This is a multi center, safety and efficacy study.	May 25, 2023 J Clin Oncol 41, 2023 (suppl 16; abstr 11558) ASCO 2023 Abstract No. 11558 Akira Kawai Mikiya Ishihara Tomoki Nakamura Shigehisa Kitano Shintaro Iwata Kohichi Takada Makoto Emori Koji Kato Makoto Endo Yoshihiro Matsumoto Shigeki Kakunaga Eiichi Sato Yoshihiro Miyahara Kunihiko Morino Shinya Tanaka Shuichi Takahashi Akihiko Matsumine Shinichi Kageyama Takafumi Ueda Results from phase …
	481349	208467 Substudy 1 NCT05993299 TrialTroveID-481349	Evaluation of Safety and Antitumor Activity of Lete-Cel (GSK3377794) in HLA-A2+ Participants With NY-ESO-1 Positive Previously Untreated Advanced (Metastatic or Unresectable) Synovial Sarcoma and Myxoid/Round Cell Liposarcoma	II	Completed	Oncology: Soft Tissue Sarcoma	letetresgene-autoleucel	T cell stimulant; Immuno-oncology therapy	This trial will evaluate safety and efficacy of human engineered T-cell therapies, in participants with advanced tumors.	Participant must be greater than or equal to 10 years of age on the day of signing informed consent. Participant must be positive for HLA-A*02:01, HLA-A*02:05, and/or HLA-A*02:06 alleles by a designated central laboratory Participant's tumor is positive for NY-ESO-1 expression by a designated central laboratory. Participant has a diagnosis of synovial sarcoma (SS) or myxoid/round cell liposarcoma…	Central nervous system metastases. Any other prior malignancy that is not in complete remission. Clinically significant systemic illness. Prior or active demyelinating disease. History of chronic or recurrent (within the last year prior to leukapheresis) severe autoimmune or immune mediated disease (e.g. Crohn's disease, systemic lupus) requiring steroids or other immunosuppressive treatments. Pr…	Arm Intervention/treatment Drug: Letetresgene autoleucel Letetresgene autoleucel will be administered. Drug: Cyclophosphamide Cyclophosphamide will be used as a lymphodepleting chemotherapy. Drug: Fludarabine Fludarabine will be used as a lymphodepleting chemotherapy.	Study Type : Interventional (Clinical Trial) Allocation: N/A Intervention Model: Single Group Assignment Masking: None (Open Label) Primary Purpose: Treatment Safety, efficacy, pharmacokinetics	October 16, 2023 ClinicalTrials.gov Results Results First Posted: October 16, 2023 Last Update Posted: October 16, 2023 Recruitment Details: Pre-assignment Details: This study is a sub study of the master protocol (NCT03967223). The results presented are until the primary completion date. Data collection is still ongoing and additional results will be provided after study completion. Limitations …
	350658	208467 EudraCT Number: 2019-000415-87 GSK-3377794-208467-SARCOMA IGNYTE-ESO IRAS ID: 264778 NCI-2019-05288 NCT03967223 NL70428.000.19 TrialTroveID-350658	Master Protocol to Assess the Safety and Antitumor Activity of Genetically Engineered NY-ESO-1-Specific (c259) T Cells, Alone or in Combination With Other Agents, in HLA-A2+ Participants With NY-ESO-1 and/or LAGE-1a Positive Solid Tumors (IGNYTE-ESO)	II	Closed	Oncology: Soft Tissue Sarcoma; Oncology: Unspecified Solid Tumor	letetresgene-autoleucel	T cell stimulant; Immuno-oncology therapy	To evaluate safety and efficacy of GSK3377794 in patients with solid tumors, initially in patients with synovial sarcoma. Response was assessed at weeks 6, 12, 18, 24, then every 3 months (mo) until disease progression, death or withdrawal.	Participant must be greater than or equal to 10 years of age on the day of signing informed consent. Participant scheduled to receive clinical drug product supply must also weigh ≥40 kg Participant must be positive for HLA-A*02:01, HLA-A*02:05, and/or HLA-A*02:06 alleles by a designated central laboratory Participant's tumor is positive for NY-ESO-1 expression by a designated central laboratory. …	Central nervous system metastases. Any other prior malignancy that is not in complete remission. Clinically significant systemic illness (Serious active infections or significant cardiac, pulmonary, hepatic or other organ dysfunction, that in the judgment of the Investigator would compromise the participant's ability to tolerate protocol therapy or significantly increase the risk of complications…	Experimental: Substudy 1: lete-cel in previously untreated advanced (metastatic or unresectable) SS or MRCLS Eligible participants will be leukapheresed to manufacture engineered T cells. Participants will then receive letetresgene autoleucel. Drug: letetresgene autoleucel (lete-cel, GSK3377794) letetresgene autoleucel will be administered. Drug: Fludarabine Fludarabine will be used as the lympho…	Study Type: Interventional (Clinical Trial) Allocation: Non-Randomized Intervention Model: Parallel Assignment Masking: None (Open Label) Primary Purpose: Treatment This is a National multicenter, International multicenter, efficacy, pivotal, safety, tolerability ,pharmacokinetic study. IGNYTE-ESO is a master protocol with two substudies. Substudy 1 (SS1) is an open-label pilot study	May 23, 2024 [Interim Results] [Sub-study analysis] J Clin Oncol 42, 2024 (suppl 16; abstr 2500) ASCO 2024 Abstract No. 2500 Sandra P. DAngelo, Andrew James Scott Furness, Fiona Thistlethwaite, Melissa Amber Burgess, Richard F. Riedel, John Haanen, Jonathan Noujaim, Anna Weinberg Chalmers, Antonio Lpez Pousa, Rashmi Chugh, Lara E. Davis, Edouard Forcade, Mark Agulnik, Dennis Williams, Mary A. Woe…
	333781	TrialTroveID-333781 UMIN000033712	Exploratory Study of Prediction Marker for Efficacy and Safety of TBI-1301	II	Completed	Oncology: Unspecified Solid Tumor	mipetresgene autoleucel	T cell stimulant; Immuno-oncology therapy	To study predictive factors for efficacy and safety of investigational drugs, TBI-1301 and preconditioning agent in patients with refractory solid tumor	Having enrolled to TBI-1301 clinical trials	Not having enrolled to TBI-1301 clinical trial	Patients will be given TBI-1301	Study type: Observational This is a safety, efficacy and exploratory study
interleukin 2 receptor subunit alpha	503830	001662-C 10001662 NCT06253520 TrialTroveID-503830	A Phase Ib Clinical Trial to Evaluate the Administration of Autologous T-cells Genetically Engineered to Express Receptors Reactive Against KRAS Mutations in Conjunction With a Vaccine Directed Against These Antigens in Participants With Metastatic Cancer	I	Open	Oncology: Bladder; Oncology: Breast; Oncology: Cervical; Oncology: Colorectal; Oncology: Esophageal; Oncology: Gastric; Oncology: Liver; Oncology: Lung, Non-Small Cell; Oncology: Ovarian; Oncology: Pancreas; Oncology: Penile; Oncology: Prostate; Oncology: Renal; Oncology: Testicular; Oncology: Unspecified Solid Tumor	aldesleukin	Interleukin 2 agonist; Immunostimulant; T cell stimulant	To test a cancer treatment that uses a person s own modified white blood cells along with a vaccine that targets a specific protein.	Participants with an appropriate HLA match for available Surgery Branch KRAS TCRs with evaluable metastatic solid cancer (e.g., gastrointestinal, genitourinary, breast, ovarian, non-small cell lung cancer (NSCLC) and other solid cancers) with known KRAS G12V or G12D mutation. Confirmation of diagnosis of cancer by the NCI Laboratory of Pathology. Refractory to standard systemic therapy. Specifica…	Women who are pregnant or breastfeeding because of the potentially dangerous effects of the treatment on the fetus or infant. Any form of secondary immunosuppression. Active systemic infections requiring anti-infective treatment, coagulation disorders, or any other active or uncompensated major medical illnesses. For participants with NSCLC or lung metastases, any major bronchial occlusion or ble…	Number of Arms: 1 Experimental : 1/ KRAS TCR + vaccine Non-myeloablative, lymphodepleting preparative regimen of cyclophosphamide and fludarabine + KRAS TCR-Transduced PBL + high-dose aldesleukin + vaccine (Day 0, weeks 4 and 8 and at week 12 (if no progression) Intervention/treatment Drug: Aldesleukin Aldesleukin 600,000 IU/kg IV (based on total body weight) over 15 minutes approximately every 8…	Study Type : Interventional (Clinical Trial) Allocation : Non-Randomized Intervention Model : Parallel Assignment Masking : None (Open Label) Primary Purpose : Treatment safety,tolerability ,efficacy
	58742	0602-759 07-C-0003 070003 NCI-07-C-0003 NCI-P6850 NCT00393029 TrialTroveID-058742	Phase II Study of Metastatic Cancer That Overexpresses P53 Using Lymphodepleting Conditioning Followed by Infusion of Anti-P53 TCR-Gene Engineered Lymphocytes.	II	Completed	Oncology: Breast; Oncology: Colorectal; Oncology: Gastric; Oncology: Liver; Oncology: Lung, Small Cell; Oncology: Melanoma; Oncology: Neuroendocrine; Oncology: Ovarian; Oncology: Pancreas; Oncology: Renal; Oncology: Soft Tissue Sarcoma	aldesleukin Anti-p53 TCR-gene engineered autologous PBL	Interleukin 2 agonist; Immunostimulant; T cell stimulant Immunostimulant; Immuno-oncology therapy	To study how well giving cyclophosphamide together with fludarabine followed by white blood cell infusion and high-dose aldesleukin works in treating patients with metastatic cancer that overexpresses p53.	Ages Eligible for Study: 18 Years and older Genders Eligible for Study: Both Patients must have metastatic cancer that overexpresses p53 as assessed by immunohistochemistry, as determined by positive staining of tumor sample. when compared to negative controls per procedure in Appendix 1. The immunohistochemical staining will be performed in the Pathology Laboratory Center for Cancer Research (CC…	Patients requiring systemic steroid therapy Patients with active systemic infections, coagulation disorders or other major medical illnesses of the cardiovascular, respiratory or immune system, myocardial infarction, cardiac arrhythmias, obstructive or restrictive pulmonary disease. Patients with any form of primary immunodeficiency (such as Severe Combined Immunodeficiency Disease and acquired i…	Patients are stratified according to diagnosis (metastatic melanoma or renal cell cancer vs other types of metastatic cancer). Leukapheresis and T-cell transduction: Patients undergo leukapheresis to collect peripheral blood mononuclear cells (PBMC). PBMCs are then cultured in the presence of anti-CD3 (OKT3) and aldesleukin (IL-2) to stimulate T-cell growth. The T cells are transduced with the an…	Study Type: Interventional Study Design: Allocation: Non-Randomized Endpoint Classification: Safety/Efficacy Study Intervention Model: Parallel Assignment Masking: Open Label Primary Purpose: Treatment
	93069	08-C-0155 080155 NCI-08-C-0155 NCI-P07215 NCT00704938 TrialTroveID-093069	Phase II Study of Metastatic Cancer That Overexpresses p53 Using Lymphodepleting Conditioning Followed by Infusion of Anti-P53 TCR-Gene Engineered Lymphocytes and Dendritic Cell Vaccination	II	Terminated	Oncology: Breast; Oncology: Melanoma; Oncology: Renal	aldesleukin MX-225 Anti-p53 TCR-gene engineered autologous PBL	Interleukin 2 agonist; Immunostimulant; T cell stimulant Immunostimulant; p53 stimulant; Immuno-oncology therapy Immunostimulant; Immuno-oncology therapy	To study how well giving gene-modified lymphocytes together with high-dose aldesleukin and vaccine therapy works in treating patients with progressive or recurrent metastatic cancer.	Ages eligible for study: 18 Years and older Genders Eligible for Study: Both Disease characteristics Diagnosis of metastatic cancer Tumor overexpresses p53 as assessed by immunohistochemistry (i.e., > or = 5% tumor cells stain positive for p53) Biopsy must be available to evaluate p53 expression Human leukocyte antigens 0201 (HLA-A*0201) positive Progressive or recurrent disease after prior stand…	Patient characteristics Pregnant or nursing Positive pregnancy test Primary immunodeficiency (e.g., severe combined immunodeficiency disease) Active systemic infections History of severe immediate hypersensitivity reaction to any of the agents used in this study Coagulation disorders Myocardial infarction or cardiac arrhythmias History of coronary revascularization Obstructive or restrictive pulm…	Patients are stratified according to type of metastatic cancer (melanoma or renal cell cancer vs all other cancers). Peripheral blood mononuclear cell (PBMC) collection: Patients undergo PBMC collection via leukapheresis for the generation of the adenovirus p53 dendritic cell vaccine as well as anti-p53 T-cell receptor (TCR) gene-engineered peripheral blood lymphocytes. Nonmyeloablative lymphocyt…	Study Type: Interventional Study Design: Allocation: Non-Randomized Intervention Model: Single Group Assignment Masking: Open Label Primary Purpose: Treatment
	177281	NCT01723306 RWH: 306-04 TrialTroveID-177281 US-1171	Phase II/Pilot Study of 2nd Generation Anti-CEA Esigner T Cells in Adenocarcinomas	II	Terminated	Oncology: Colorectal; Oncology: Gastric; Oncology: Lung, Non-Small Cell	aldesleukin anti-CEA designer T cells (2nd generation), FDA OPD	Interleukin 2 agonist; Immunostimulant; T cell stimulant T cell stimulant; Immuno-oncology therapy	To study of 2nd Generation Anti-CEA dsigner T Cells in Adenocarcinomas	Ages Eligible for Study: 18 Years to 80 Years Genders Eligible for Study: Both Inclusion Criteria Patients with histologically confirmed diagnosis of CEA-expressing adenocarcinoma. Patient may have measurable tumor by physical examination or by radiologic studies, and/or evaluable disease, including bone lesions. Soluble CEA is not acceptable as the sole measure of disease, although it may be fol…	Female patients of childbearing age will be tested for pregnancy; pregnant patients will be excluded from the study. Males who are actively seeking to have children will be made aware of the unknown risks of this study protocol of human sperm and the need to practice birth control. Patients with serious or unstable renal, hepatic, pulmonary, cardio¬vascular, endocrine, rheumatologic, or allergic …	Experimental: 2nd Generation Designer T Cells All participants will receive gene modified T cells, with concomitant IL2 for 30 days post infusion. Assigned Intervention Genetic: Gene Modified T Cells Subjects will undergo T cell leukopheresis. The collected T cells will be genetically modified, and then re-infused peripherally. IL2 will be given concomitantly for 30 days post modified T cell infu…	Study Type: Interventional Study Design: Endpoint Classification: Safety/Efficacy Study Intervention Model: Single Group Assignment Masking: Open Label Primary Purpose: Treatment Pilot Study
	278734	9296 NCI-2016-00042 NCT02770820 TrialTroveID-278734	Phase I/II Study of Autologous (Central Memory/Naive) CD8+ T Cells That Have Been Transduced to Express a WT1-Specific T Cell Receptor for Treatment of AML	I/II	Terminated	Oncology: Leukemia, Acute Myelogenous	aldesleukin Autologous WT1-TCRc4 Gene-transduced CD8-positive Tcm/Tn Lymphocytes	Interleukin 2 agonist; Immunostimulant; T cell stimulant Not applicable	To evaluate the safety and efficacy of Aldesleukin in combination of Autologous WT1-TCRc4 Gene-transduced CD8-positive Tcm/Tn Lymphocytes in patients with newly diagnosed or relapsed acute myeloid leukemia To study the side effects of laboratory-treated (central memory/naive) cluster of differentiation 8+ T cells (autologous Wilms tumor [WT]1-T cell receptor [TCRc]4 gene-transduced CD8-positive c…	Patients with (non-M3) acute myeloid leukemia (AML) Patients must be > or = 15 kg Patients or parents/legal guardian must be able to give informed consent Patients must be able to provide blood and marrow samples and to undergo the procedures required for this protocol Elevated expression of WT1 in pre-treatment bone marrow or peripheral blood by either of two methods: Increased expression of WT1…	Active autoimmune disease (e.g. systemic lupus erythematosus, vasculitis, infiltrating lung disease, inflammatory bowel disease) in which possible progression during treatment would be considered unacceptable by the investigators Previous allogeneic hematopoietic cell transplant (HCT) Any condition or organ toxicity deemed by the principal investigator (PI) or the attending physician to place the…	Arm-I Experimental: Treatment (autologous CD8 T cells) Beginning 4 weeks after completion of last course of consolidation chemotherapy, patients receive autologous WT1-TCRc4 gene-transduced CD8+ TCM/TN lymphocytes IV over 1-4 hours on day 0 and again after a minimum of 3 weeks. Beginning 6 hours after the second infusion of T cells, patients also receive aldesleukin SC BID for 14 days in the abse…	Study Type: Interventional (Clinical Trial) Intervention Model: Single Group Assignment Masking: None (Open Label) Primary Purpose: Treatment This is feasibility, safety, efficacy study	June 23, 2021 Clinical Trials.Gov Results Results First Posted : June 23, 2021 Last Update Posted : June 23, 2021 Recruitment Details: N/A Pre-assignment Details: N/A Limitations and Caveats: N/A https://www.clinicaltrials.gov/ct2/show/results/NCT02770820?view=results
	75924	0607-791 TrialTroveID-075924 US-0791	Treatment and Biological Imaging of Patients with Locally Advanced or Metastatic Melanoma with Lentiviral Vector MART-1 TCR/HSV1-sr39k (FUW-M1-TCR/sr39k) Engineered Lymphocytes, MART-1 26.35-Pulsed Dendritic Cells, and Interleukin-2 after a Nonmyeloablative Conditioning Regimen	I	Completed	Oncology: Melanoma	aldesleukin MART-1:26-35 peptide autologous dendritic cells lentiviral MART-1 TCR/HSV1-sr39k engineered lymphocytes	Interleukin 2 agonist; Immunostimulant; T cell stimulant Immunostimulant Immunostimulant Immuno-oncology therapy	To study treatment and biological imaging of patients with locally advanced or metastatic melanoma with Lentiviral Vector MART-1 TCR/HSV1-sr39k (FUW-M1-TCR/sr39k) engineered lymphocytes, MART-1 26.35-pulsed dendritic cells, and Interleukin-2 after a nonmyeloablative conditioning regimen. To test the safety and toxicity of immune system cells that have been gene modified to become specific killers…			Patients recieve Lentiviral Vector MART-1 TCR/HSV1-sr39k (FUW-M1-TCR/sr39k) engineered lymphocytes, MART-1 26.35-pulsed dendritic cells, and Interleukin-2 after a nonmyeloablative conditioning regimen. Patients receive a nonmyeloablative but lymphocyte depleting chemotherapy conditioning regimen consisting of cyclophosphamide and fludarabine, and then receive the adoptive transfer of CD8+ T cells…	Dose escalation, first-in-human, safety and feasibility study.
	93106	08-C-0162 080162 NCI-08-C-0162 NCI-P07309 NCT00706992 TrialTroveID-093106	Transfer of Autologous T Cells Transduced With the Anti-MART-1 F5 T Cell Receptor in High Risk Melanoma	II	Terminated	Oncology: Melanoma	aldesleukin MART-1:26-35 peptide Montanide ISA-51 anti-MART-1 F5 TCR-t transduced autologous PBL	Interleukin 2 agonist; Immunostimulant; T cell stimulant Immunostimulant Immunostimulant Immuno-oncology therapy	To study how well gene-modified T lymphocytes work when given with or without vaccine therapy and/or aldesleukin in treating patients with high-risk melanoma. To determine if the anti-MART-1 F5 treatment can improve the immune system's ability to shrink tumors and to prevent melanoma from recurring.	Ages Eligible for Study: 18 Years and older Primary melanomas with lesions that are ulcerated and greater than or equal to 2.0 mm, or any lesions that are greater than or equal to 4.0 mm in thickness, or greater than or equal to 1 positive lymph node, or local recurrence, or resected metastatic disease, within 6 months of surgical resection will be considered. Patients must be clinically disease …	Ocular or mucosal melanoma. Autoimmune disease (e.g., autoimmune colitis or Crohn's disease). Known immunodeficiency disease (primary or secondary), as evidenced by abnormal WBC count. Active systemic infections, including concurrent opportunistic infections. Known severe hypersensitivity to any of the agents used in this study. Known systemic hypersensitivity to any of the vaccine components, in…	Experimental: Arm I - Adj-4 A2 F5 cells Patients receive anti-MART-1 F5 TCR-transduced peripheral blood lymphocytes (PBLs) intravenously (IV) over 20-30 minutes on day 0. 1 x 10e9 to 5 x 10e10 IV. Assigned Interventions Biological: autologous anti-MART-1 F5 T-cell receptor gene-engineered peripheral blood lymphocytes Given intravenously (IV) Experimental: Arm II-Adj-4 A2 F5 cells + MART-1:26-35(2…	Study Type: Interventional Study Design: Allocation: Randomized Endpoint Classification: Pharmacodynamics Study Intervention Model: Parallel Assignment Masking: Open Label Primary Purpose: Treatment A two-stage MiniMax design Study.
	71850	07-C-0175 070175 0703-840 NCI-07-C-0175 NCT00509288 P07114 TrialTroveID-071850 US-0840	Phase II Study of Metastatic Melanoma Using Lymphodepleting Conditioning Followed by Infusion of Anti-MART-1 F5 TCR-Gene Engineered Lymphocytes	II	Completed	Oncology: Melanoma	aldesleukin GCsamAPB (TIL) Anti-MART-1 TCR transgenic autologous PBL	Interleukin 2 agonist; Immunostimulant; T cell stimulant Immuno-oncology therapy Immuno-oncology therapy	To determine whether TCR-engineered lymphocytes can be put in cells removed from patients' tumors or blood and then reinfused, with the purpose of shrinking tumors. To evaluate safety and effectiveness of the treatment. To determine in two cohorts if the combination of high dose aldesleukin, lymphocyte depleting chemotherapy, and anti-MART-1 F5 TCR-gene engineered lymphocytes (TIL and PBL) is abl…	Ages Eligible for Study: 18 Years and older Metastatic melanoma with measurable disease Previously received high dose IL-2 (aldesleukin) and have been either non-responders (progressive disease) or have recurred. Positive for MART-1 by immunohistochemistry (IHC) Greater than or equal to 18 years of age. Willing to sign a durable power of attorney Able to understand and sign the Informed Consent D…	Patients with reactive TIL (IFN-gamma release greater than 200 pg/mL) available based on overnight co-culture assay with autologous tumor or MHC-matched tumor cells. Women of child-bearing potential who are pregnant or breastfeeding because of the potentially dangerous effects of the preparative chemotherapy on the fetus or infant. Active systemic infections, coagulation disorders or other major …	If TIL can be obtained and grown, but are non-reactive, patients will be assigned to receive TIL transduced with the anti-MART-1 F5 TCR retroviral vector. If TIL cannot be obtained, PBMC will be obtained by leukapheresis (approximately 5 X 10(9) cells) and cultured in the presence of anti-CD3 (OKT3) and aldesleukin and transduced with the anti-MART-1 F5 TCR retroviral vector. If TIL cells are rea…	Study Type: Interventional Study Design: Allocation: Non-Randomized Endpoint Classification: Efficacy Study Intervention Model: Single Group Assignment Masking: Open Label Primary Purpose: Treatment
	109902	0802-901 10-001212 1600 53.08.0-h 53.0B.0·h NCI-2010-00229 NCT00910650 NIH OBA/RAC # 0802-901 OB02·901 RAC 0802-901 TrialTroveID-109902 UCLA GCRC #1600 UCLA IBC # 53.08.0-h UCLA IRB/ISPRC/DSMB 08-02-020 US-901	Adoptive Transfer of MART-1 F5 TCR Engineered Peripheral Blood Mononuclear Cells (PBMC) After a Nonmyeloablative Conditioning Regimen, With Administration of MART-126.35-Pulsed Dendritic Cells and Interleukin-2, in Patients With Advanced Melanoma	II	Completed	Oncology: Melanoma	aldesleukin dendritic cell-MART-1 peptide vaccine MART-1 F5 TCR engineered peripheral blood mononuclear cells	Interleukin 2 agonist; Immunostimulant; T cell stimulant Immunostimulant Immunostimulant; Immuno-oncology therapy	To find the best way to give this new experimental regimen and determine if it can treat metastatic melanoma in humans. To obtain sufficient information about the effects of gene-modified cells in humans. To find the best way to give this new experimental regimen and determine if it can treat metastatic melanoma in humans.	Histologically confirmed melanoma that is considered surgically incurable with either: Stage IIIc melanoma including locally relapsed, satellite, in-transit lesions or bulky draining node metastasis. Stage IV melanoma (M1a, M1b or M1c). At least 1 lesion amenable for outpatient biopsies; this should be a cutaneous or palpable metastatic site or a deeper site accessible by image-guided biopsy that…	Previously known hypersensitivity to any of the agents used in this study. Received systemic treatment for cancer, including immunotherapy, within one month prior to initiation of dosing within this protocol. However, cell harvesting by leukapheresis may be performed before one month from prior therapy if the study investigators consider that it will not have a detrimental impact on the generatio…	In this phase 2 study, the experimental products are given initially to a group of 8 people. If safe and found to have significant anti-tumor activity, it will be given to up to 14 other people, for a total of 22 people in this study. Physicians watch subjects carefully for any harmful side effects. The study procedures will start with the collection of white blood cells through apheresis (a proc…	Study Type: Interventional Study Design: Endpoint Classification: Safety/Efficacy Study Intervention Model: Single Group Assignment Masking: None (Open Label) Primary Purpose: Treatment Simon optimal two-stage, feasibility study	March 5, 2024 [Additional analysis] AACR 2024 Available online date: March 5, 2024 Abstract No.: 3 G. Protti, C. Peters, M. Kawakami, C. Kidd, V. Subramanyam, A. Lechien, A. Dinh, A. Ribas, M. Pellegrini, T. S. Nowicki Multiomics analyses reveal functional DNA, methylation pattern changes in clinical transgenic T-cell receptor cell therapy products Results: We collectively identified three genes …
	82541	0710-882 08-C-0056 080056 882 NCI-08-C-0056 NCI-P07193 NCT00612222 TrialTroveID-082541 US-840	Phase II Study of Metastatic Melanoma Using Lymphodepleting Conditioning Followed by Infusion of Anti-MART-1 F5 TCR-Gene Engineered Lymphocytes and ALVAC Virus Immunization.	II	Terminated	Oncology: Melanoma	aldesleukin GCsamAPB (TIL) ALVAC multi-antigen vaccine (melanoma)	Interleukin 2 agonist; Immunostimulant; T cell stimulant Immuno-oncology therapy Immunostimulant	To study how well giving cyclophosphamide and fludarabine followed by vaccine therapy, autologous gene-modified lymphocytes, and high-dose aldesleukin works in treating patients with metastatic melanoma. To determine if the combination of high dose aldesleukin, lymphocyte depleting chemotherapy, ALVAC immunization and anti-MART-1 F5 TCR-gene engineered lymphocytes is able to be associated with a …	Ages Eligible for Study: 18 Years and older Genders Eligible for Study: Both Patients 18 years of age with metastatic melanoma for whom standard treatments have not been effective. Patients who are human leukocyte antigens (HLA-A) 0201 positive and 18 years of age or older must have: Metastatic melanoma; Previously received high dose interleukin-2 (IL-2) and have been a non-responder to or recurr…	Women of child-bearing potential who are pregnant or breastfeeding because of the potentially dangerous effects of the preparative chemotherapy on the fetus or infant. Active systemic infections, coagulation disorders or other major medical illnesses of the cardiovascular, respiratory or immune system, myocardial infarction, cardiac arrhythmias, obstructive or restrictive pulmonary disease. Any f…	Patients undergo scans, x-rays and other tests and leukapheresis to obtain white cells for laboratory treatment. Patients have 7 days of chemotherapy to prepare the immune system for receiving the anti-MART-1 F5. Patients receive the ALVAC vaccine, anti-MART-1 F5 cells and interleukin-2 (IL-2) (an approved treatment for advanced melanoma). The anti-MART-1 F5 cells are given as an infusion through…	Study Type: Interventional Study Design: Allocation: Non-Randomized Control: Uncontrolled Endpoint Classification: Efficacy Study Intervention Model: Single Group Assignment Masking: Open Label Primary Purpose: Treatment
	82536	0710-883 08-C-0055 080055 NCI-08-C-0055 NCI-P07192 NCT00610311 TrialTroveID-082536 US-0830	Phase II Study of Metastatic Melanoma Using Lymphodepleting Conditioning Followed by Infusion of Anti-gp100:154-162 TCR-Gene Engineered Lymphocytes and ALVAC Virus Immunization.	II	Terminated	Oncology: Melanoma	aldesleukin Anti-MART-1 TCR transgenic autologous PBL ALVAC-gp100 vaccine (SC)	Interleukin 2 agonist; Immunostimulant; T cell stimulant Immuno-oncology therapy Immunostimulant; Immuno-oncology therapy	To study how well giving cyclophosphamide and fludarabine followed by gene-modified lymphocytes, vaccine therapy, and high-dose aldesleukin works in treating patients with metastatic melanoma. To determine if the combination of high dose aldesleukin, lymphocyte depleting chemotherapy, ALVAC immunization and anti-gp100:154-162 TCR-gene engineered lymphocytes is able to be associated with a clinica…	Ages Eligible for Study: 18 Years and older Genders Eligible for Study: Both Metastatic melanoma with measurable disease. Previously received high dose interleukin-2 (IL-2) and have been either non-responders (progressive disease) or have recurred. Positive for gp100 by immunohistochemistry (IHC) which will be reviewed by the Laboratory of Pathology at National Cancer Institute (NCI). Tumor infil…	Women of child-bearing potential who are pregnant or breastfeeding because of the potentially dangerous effects of the preparative chemotherapy on the fetus or infant. Active systemic infections, coagulation disorders or other major medical illnesses of the cardiovascular, respiratory or immune system, myocardial infarction, cardiac arrhythmias, obstructive or restrictive pulmonary disease. Any f…	Patients have 7 days of chemotherapy to prepare the immune system for receiving the gp100 cells. Patients receive the ALVAC vaccine, anti-gp100 cells and interleukin-2 (IL-2) (an approved treatment for advanced melanoma). The anti gp100 cells are given as an infusion through a vein. The vaccine is given as injections just before the infusion of gp100 cells and again 2 weeks later. IL-2 is given a…	Study Type: Interventional Study Design: Allocation: Non randomized Endpoint Classification: Efficacy Study Intervention Model: Single Group Assignment Masking: Open Label Primary Purpose: Treatment
	202758	1312-1281 14-C-0058 140058 NCI-14-C-0058 NCT02062359 TrialTroveID-202758	Phase II Study of CD62L+-Derived T Lymphocytes Transduced with a T Cell Receptor Recognizing the NY-ESO-1 Antigen and Aldesleukin Following Lymphodepletion in Patients with NY-ESO-1 Expressing Melanoma	II	Terminated	Oncology: Melanoma	aldesleukin Anti-ESO TCR transduced CD62L+ lymphocytes	Interleukin 2 agonist; Immunostimulant; T cell stimulant Immunostimulant; Immuno-oncology therapy	To evaluate the CD62L+-Derived T Lymphocytes transduced with a T Cell Receptor recognizing the NY-ESO-1 Antigen and aldesleukin following lymphodepletion in patients with NY-ESO-1 expressing melanoma. To see if tumor fighting cells (genetically modified cells) that express the receptor for the ESO-1 molecule on their surface can cause melanoma tumors to shrink and to see if this treatment is safe.	Measurable metastatic melanoma that expresses ESO as assessed by one of the following methods: reverse transcription-polymerase chain reaction (RT-PCR) on tumor tissue, or by immunohistochemistry of resected tissue, or serum antibody reactive with ESO. Confirmation of diagnosis of metastatic melanoma by the Laboratory of Pathology of the National Cancer Institute (NCI). Patients with 3 or fewer b…	Women of child-bearing potential who are pregnant or breastfeeding because of the potentially dangerous effects of the treatment on the fetus or infant. Any form of primary immunodeficiency (such as Severe Combined Immunodeficiency Disease). Active systemic infections, coagulation disorders or other major medical illnesses of the cardiovascular, respiratory or immune system, myocardial infarction…	Arm I: Experimental: All Participants Patients will receive the standard National Cancer Institute (NCI) Surgery Branch non-myeloablative, lymphodepleting preparative regimen consisting of cyclophosphamide and fludarabine followed by intravenous (IV) infusion of the anti-NY ESO-1 T cell receptor (TCR) cluster of differentiation 62L (CD62L)+ engineered peripheral blood lymphocyte (PBL) and aldesle…	Study Type: Interventional Study Design: Allocation: Non-Randomized Endpoint Classification: Safety/Efficacy Study Intervention Model: Single Group Assignment Masking: Open Label Primary Purpose: Treatment optimal design (Simon R)
	175339	1203-1157 NCI-2012-01548 NCT01697527 TrialTroveID-175339 US-1157	Adoptive Transfer of NY-ESO-1 TCR Engineered Peripheral Blood Mononuclear Cells (PBMC) After a Nonmyeloablative Conditioning Regimen, With Administration of NY-ESO-1157-165 Pulsed Dendritic Cells and Interleukin-2, in Patients With Advanced Malignancies	II	Closed	Oncology: Melanoma; Oncology: Soft Tissue Sarcoma; Oncology: Unspecified Solid Tumor	aldesleukin NY-ESO-1(157-165V) peptide NY-ESO-1 reactive TCR retroviral vector transduced autologous PBL	Interleukin 2 agonist; Immunostimulant; T cell stimulant Immunostimulant Immunostimulant; Immuno-oncology therapy	To evaluate the effectiveness of gene and vaccine therapy in treating patients with advanced cancers undergoing stem cell transplant. To find the best way to give this new experimental regimen and to determine if it can treat advanced malignancies (that express the NY-ESO-1 protein, a protein that is only expressed on tumor cells but not on the body's normal cells)	Ages Eligible for Study:16 Years and older Stage IV or locally advanced cancers for which no alternative therapies with proven survival advantage are available. At least 1 lesion amenable for an outpatient biopsy; this should be a cutaneous or palpable metastatic site or a deeper site accessible by image-guided biopsy that is deemed safe to access by the treating physicians and interventional rad…	Previously known hypersensitivity to any of the agents used in this study. Received systemic treatment for cancer, including immunotherapy, within one month prior to initiation of dosing within this protocol. However, cell harvesting by leukapheresis may be performed before one month from prior therapy if the study investigators consider that it will not have a detrimental impact on the generatio…	Experimental: Treatment (gene and vaccine therapy) CONDITIONING: Patients receive cyclophosphamide IV over 1 hour on days -5 to -4 and fludarabine phosphate IV over 30 minutes on days -4 to -1. TRANSPLANT: Patients receive NY-ESO-1 reactive TCR retroviral vector transduced autologous PBL IV on day 0. Patients also receive NY-ESO-1 (157-165) peptide pulsed dendritic cell vaccine therapy ID on days…	Study Type: Interventional Study Design: Endpoint Classification: Safety/Efficacy Study Intervention Model: Single Group Assignment Masking:None (Open Label) Primary Purpose: Treatment pilot study	April 14, 2023 [Pooled analysis] AACR 2023 Available online date: April 14, 2023 Abstract No.: 914 Cole W. Peters, Crystal Quiros, Edward X. Han, Moe Kawakami, Conner Kidd, Alexandra Klomhaus, Antoni Ribas, Theodore S. Nowicki; Preinfusion polyfunctional profiles and cytokine secretion activity of transgenic TCR-T cells, and serum cytokine profiles, are associated with clinical outcomes in sarcom…
	279090	2015-5254 NCI-2015-01781 NCT02774291 TrialTroveID-279090	Pilot Study of Adoptive Cell Transfer for the Treatment of Metastatic Cancer That Expresses NY-ESO-1 Using Lymphodepleting Conditioning Followed by Infusion of Anti-NY ESO-1 Murine TCR-Gene Engineered Lymphocytes.	I	Terminated	Oncology: Metastatic Cancer; Oncology: Unspecified Solid Tumor	aldesleukin Anti-thyroglobulin mTCR PBL	Interleukin 2 agonist; Immunostimulant; T cell stimulant Unidentified pharmacological activity; Immuno-oncology therapy	To evaluate infusion of anti-NY ESO-1 murine TCR-gene engineered lymphocytes in patients with metastatic cancer that expresses NY-ESO-1 To study the side effects of anti-ESO (cancer/test antigen) murine T-cell receptor (mTCR)-transduced autologous peripheral blood lymphocytes and combination chemotherapy with cyclophosphamide and fludarabine phosphate in treating patients with cancer that has spr…	Measurable metastatic cancer that expresses NY ESO-1 as assessed by one of the following methods: reverse transcriptase-polymerase chain reaction (RT-PCR) on tumor tissue, or by immunohistochemistry of resected tissue, or serum antibody reactive with ESO Confirmation of diagnosis of metastatic cancer by the Laboratory of Pathology at the Montefiore Medical Center Patients must have previously rec…	Women of child-bearing potential who are pregnant or breastfeeding because of the potentially dangerous effects of the treatment on the fetus or infant Any form of primary immunodeficiency (such as severe combined immunodeficiency disease) Active systemic infections, coagulation disorders or other major medical illnesses of the cardiovascular, respiratory or immune system, myocardial infarction, …	Experimental: Treatment (mTCR, aldesleukin) Patients receive standard cyclophosphamide IV over 1 hour on days -7 to -6 and fludarabine phosphate via IVPB over 30 minutes on days -5 to -1 followed by anti-ESO (cancer/test antigen) mTCR-transduced autologous peripheral blood lymphocytes IV over 20-30 minutes on day 0 and aldesleukin IV over 15 minutes approximately every 8 hours on days 0-4. Patien…	Study Type: Interventional (Clinical Trial) Intervention Model: Single Group Assignment Masking: None (Open Label) Primary Purpose: Treatment It is a safety, efficacy, tolerability, pilot study	August 4, 2023 ClinicalTrials.gov Results Results First Posted: August 4, 2023 Last Update Posted: August 4, 2023 Recruitment Details: Pre-assignment Details: Limitations and Caveats: [Not Specified] [Refer to source URL for tabular data] https://classic.clinicaltrials.gov/ct2/show/results/NCT02774291
	253937	1412-1366 15-C-0090 150090 342570 8340274 NCI-2015-00499 NCT02390739 P141702 RD14-XII-05 TrialTroveID-253937	Phase I/II Study Administering Peripheral Blood Lymphocytes Transduced With a Murine T-Cell Receptor Recognizing Human Thyroglobulin to Patients With Thyroglobulin Expressing Thyroid Cancer	I/II	Terminated	Oncology: Thyroid	aldesleukin Anti-thyroglobulin mTCR PBL	Interleukin 2 agonist; Immunostimulant; T cell stimulant Unidentified pharmacological activity; Immuno-oncology therapy	To see if anti-Thyroglobulin mTCR cells can cause tumors to shrink and to be certain the treatment is safe. To determine if the combination of high dose aldesleukin, lymphocyte depleting chemotherapy, and anti-TG mTCR-gene engineered lymphocytes is able to be associated with a clinical response rate that can rule out 5% (p0=0.05) in favor of a modest 20% PR + CR rate (p1=0.20). To see if these tu…	Adults 18 and older with thyroid cancer that has the thyroglobulin molecule on tumor surfaces Unresectable thyroid cancer expressing TG as assessed by one of the following methods: RT-PCR on tumor tissue, or by immunohistochemistry of resected tissue. Recurrent/metastatic radioiodine refractory disease that has progressed within the past 6 months and has at least 1 lesion increasing by 0.5cm in d…	Women of child-bearing potential who are pregnant or breastfeeding because of the potentially dangerous effects of the treatment on the fetus or infant. Any form of primary immunodeficiency (such as Severe Combined Immunodeficiency Disease). Active systemic infections (e.g. : requiring anti-infective treatment), coagulation disorders or other major medical illnesses of the cardiovascular, respira…	Participants will be screened with: Medical history Physical exam Blood and urine tests Heart and lung tests Possible tumor samples Multiple scans and X-rays Participants will have an intravenous catheter placed in the upper chest. Participants will have leukapheresis. Blood is removed through a needle in an arm. White blood cells are removed. The rest of the blood is returned by needle in the ot…	Study Type:Interventional Study Design:Intervention Model: Single Group Assignment Masking: None (Open Label) Primary Purpose: Treatment It is a dose escalation study
	450303	FJ002 NCT05648994 TrialTroveID-450303	A Single-arm, Open-label, Dose-finding Clinical Study of TCR-T Cells in Patients With HLA-A2-expressing and NY-ESO-1-positive Recurrent or Metastatic Solid Tumors	I	Planned	Oncology: Unspecified Solid Tumor	aldesleukin TCR-T cells	Interleukin 2 agonist; Immunostimulant; T cell stimulant Immunostimulant; Immuno-oncology therapy	To evaluate safety, efficacy of TCR-T Cells in Patients With HLA-A2-expressing and NY-ESO-1-positive Recurrent or Metastatic Solid Tumors	1. Have the willingness to communicate with investigator, be able to understand and follow the trail requirements, and voluntarily to participate in the trail; 2. 18 ~70 years old (gender is not limited;) 3. The expected survival period is at least 3 months; 4. ECOG score of 0-1; 5. Patients with recurrent or metastatic solid tumors confirmed by histopathology; 6. Subjects who failed standard tre…	1. Female subjects who are pregnant or breastfeeding, or have a positive blood pregnancy test at baseline; 2. Subjects who have had severe allergic reactions to any drug or its components in this trial in the past; 3. Subjects who have received any investigational drug within 28 days before the infusion of TIL cells, or participated in another clinical study at the same time; 4. Subjects who have…	Number of Arms: 1 Experimental : TCR-T cells TCR-T cells will be infused to patients with advanced solid tumors after non-myeloablative lymphocyte-depleting preparative regimen. Biological: TCR-T cells patients will be administration of TCR-T cells Drug: Fludarabine Part of the non-myeloablative lymphocyte-depleting preparative regime Drug: Cyclophosphamide Capsules Part of the non-myeloablative …	Study Type : Interventional (Clinical Trial) Allocation : N/A Intervention Model : Sequential Assignment Masking : None (Open Label) Primary Purpose : Treatment safety, efficacy, Single-arm, Dose-finding Clinical study
C-type lectin domain containing 14A	330903	2018ZDYFY-BinDeDBD NCT03638206 TrialTroveID-330903	Autologous Immunotherapy With Multi-target Gene-modified CAR-T/TCR-T Cell For Malignancies	I/II	Open	Oncology: CNS, Glioblastoma; Oncology: Colorectal; Oncology: Esophageal; Oncology: Gastric; Oncology: Leukemia, Acute Lymphocytic; Oncology: Leukemia, Acute Myelogenous; Oncology: Leukemia, Chronic Myelogenous; Oncology: Liver; Oncology: Lung, Non-Small Cell; Oncology: Lymphoma, Hodgkin's; Oncology: Lymphoma, Non-Hodgkin's; Oncology: Melanoma; Oncology: Mesothelioma; Oncology: Multiple Myeloma; O…	CAR-T/TCR-T cell immunotherapy, Shenzhen BinDeBio	T cell stimulant; Immuno-oncology therapy; Immune checkpoint inhibitor	To evaluate the safety and effectiveness of CAR-T/TCR-T cell immunotherapy in treating with different malignancies patients.	If patients had receive immunotherapy, they should reach PR/NR, or recurrency. Patients must be willing to sign an informed consent. age: 4 to 70 years Estimated survival of > or = 12 weeks, but < or = 2 years Blood tumor or solid tumor was diagnosed by histopathology.Positive expression of CD19, CD22, CD33, CD38, BCMA, NY-ESO-1, c-met, Mesothelin, CEGFRvIII and DR5 was confirmed by biopsy IHC te…	ECOG > or = 3 Patients with history of T cell tumors Patients with severe insufficient cardiac, pulmonary and hepatorenal functions Acute or chronic GVHD after allogeneic hematopoiesis steroid hormones were used before and after blood collection and infusion HIV infection or active hepatitis B or hepatitis C infection Uncontrolled active infection Enrolled to other clinical study in the last 4 we…	Arm I: Experimental: CAR-T cell immunotherapy Enrolled patients will receive CAR-T cell immunotherapy with several different specific Chimeric antigen receptors aiming at different antigens respectively by infusion Intervention: Biological: CAR-T cell immunotherapy According to tumor burden and other conditions, patients will be treated with cyclophosphamide or fludarabine, then, CAR-T cells will…	Study Type: Interventional (Clinical Trial) Intervention Model: Single Group Assignment Masking: None (Open Label) Primary Purpose: Treatment This is a efficacy, safety, uni-center study
	349093	2019BDB016 NCT03941626 TrialTroveID-349093	EGFRvIII/DR5/NY-ESO-1/Mesothelin CAR-T/TCR-T Cells Immunotherapy for Solid Malignancies	I/II	Completed	Oncology: CNS, Glioblastoma; Oncology: Esophageal; Oncology: Gastric; Oncology: Liver; Oncology: Soft Tissue Sarcoma	CAR-T/TCR-T cell immunotherapy, Shenzhen BinDeBio	T cell stimulant; Immuno-oncology therapy; Immune checkpoint inhibitor	To evaluate the safety and effectiveness of CAR-T/TCR-T cell immunotherapy in treating with different malignancies patients.	Patients must be willing to sign an informed consent. Male or female patients aged 18 to 70 years . Estimated survival of >= 12 weeks. Pathological sections with positive expression of NY-ESO-1, Mesothelin, EGFRvIII and DR5 was confirmed by biopsy IHC test within 12 months.If NY-ESO-1 is positive expression ,positive HLAA*0201 is required at the same time. Solid tumor must have at least one measu…	ECOG>=2. malignant tumor cells with T cell origin via pathology test. Organ failure: stage III or IV congestive heart failure; Renal failure and uremia; respiratory failure; disturbance of consciousness. Acute or chronic GVHD after allogeneic hematopoiesis; Or being treated for GVHD; Or hormone or immunosuppressant used within 30 days steroid hormoneswere used before and after blood collection an…	Arm: Experimental: CAR-T/TCR-T cells immunotherapy Enrolled patients will receive CAR-T cell immunotherapy with several different specific Chimeric antigen receptors aiming at different antigens respectively by infusion. Intervention/treatment : Biological: CAR-T/TCR-T cells immunotherapy According to tumor burden and other conditions, patients will be treated with cyclophosphamide or fludarabine…	Study Type: Interventional (Clinical Trial) Intervention Model: Single Group Assignment Masking: None (Open Label) Primary Purpose: Treatment A safety, efficacy, multi- target gene modified immunotherapy, unicenter study
	363723	2019XY-BDB011 NCT04204161 TrialTroveID-363723	A Clinical Study Evaluating the Safety and Efficacy of CAR-T19/CAR-T22 Treatment for Children With CD19 Positive Relapse or Refractory Childhood Acute Lymphoblastic Leukemia and Lymphoma	I	Completed	Oncology: Leukemia, Acute Lymphocytic; Oncology: Lymphoma, Non-Hodgkin's	CAR-T/TCR-T cell immunotherapy, Shenzhen BinDeBio	T cell stimulant; Immuno-oncology therapy; Immune checkpoint inhibitor	To determine the safety and efficacy of CAR-T19/CAR-T22 in children With CD19 Positive relapse or refractory childhood acute lymphoblastic leukemia and lymphoma.	Male and female subjects with CD19+/CD22+ B cell malignancies who have limited prognosis (several months to < 2 year survival) with currently available therapies will be enrolled. no available curative treatment options (such as autologous or allogeneic SCT) If patients had receive immunotherapy, they should reach requirments:tumor recurrency or the number of B cells recovered. Patients with recu…	ECOG >= 3. Patients with history of T cell tumors . organ failure:heart failure ? and ?;The liver reached grade C of child-turcotte .Renal failure and uremia;Respiratory failure;People with impaired consciousness. Acute or chronic GVHD after allogeneic hematopoiesis. Hormone or immunosuppressant was used within 30 days. steroid hormoneswere used before and after blood collection and infusion. HIV…	Experimental: CAR-T19/CAR-T22 CAR-T19/CAR-T22 (autologous T cells transduced with CD19 / 22 CAR-T/4-1BB vector) will be administered to children with R/R B cell Acute Lymphoblastic Leukemia (ALL) or Lymphoma as an IV infusion on days 0, 1 and 2 in the absence of disease progression or unacceptable toxicity. Biological: CAR-T19/CAR-T22 According to tumor burden and other conditions, patients will …	Study Type : Interventional (Clinical Trial) Allocation: N/A Intervention Model: Single Group Assignment Masking: None (Open Label) Primary Purpose: Treatment This is a single-arm, uni-center, safety, efficacy study.
preferentially expressed antigen in melanoma	333619	2018-0538 AAAS6579 ACTengine ACTengine IMA203-101 EudraCT Number: 2019-002370-31 IMA203-101 NCI-2019-03808 NCT03686124 TrialTroveID-333619	Phase I Study Evaluating Genetically Modified Autologous T Cells Expressing a TCR Recognizing a Cancer/Germline Antigen as Monotherapy or in Combination With Atezolizumab in Patients With Recurrent and/or Refractory Solid Tumors	I	Open	Oncology: Endometrial; Oncology: Head/Neck; Oncology: Liver; Oncology: Lung, Non-Small Cell; Oncology: Melanoma; Oncology: Osteosarcoma; Oncology: Ovarian; Oncology: Soft Tissue Sarcoma; Oncology: Unspecified Solid Tumor	IMA-203	T cell stimulant; Immuno-oncology therapy	To establish the safety and tolerability of IMA203 product in patients with solid tumors that express preferentially expressed antigen in melanoma (PRAME). To evaluate the safety and tolerability of the ACTengine approach, and specifically IMA203, in target-positive solid cancer patients. To evaluate feasibility, the persistence of T cells in vivo, and the assessment of anti-tumor activity and bi…	Patients must have recurrent/progressing and/or refractory solid tumors and must have received or not be eligible for all available indicated standard of care treatment. Eastern Cooperative Oncology Group (ECOG) performance status 0-1 HLA phenotype positive for the study Measurable disease according to RECIST 1.1 Adequate selected organ function per protocol Patient's tumor must express tumor ant…	History of other malignancies (except for adequately treated basal or squamous cell carcinoma or carcinoma in situ) within the last 3 years Pregnant or breastfeeding Serious autoimmune disease Note: At the discretion of the investigator, these patients may be included if their disease is well controlled without the use of immunosuppressive agents. History of cardiac conditions as per protocol Pri…	Experimental: Dose Escalation Dose escalation of IMA203 Biological: IMA203 Product The cell dose will be based on viable CD3+CD8+ HLA-Dextramer+ cells per body surface area (BSA) as defined by the Mosteller formula. Device: IMADetect® IMADetect® is developed as a companion diagnostic to aid in selecting patients with relapsed and/or refractory solid cancers who might be eligible for enrollment in…	Study Type: Interventional (Clinical Trial) Intervention Model: Parallel Assignment Masking: None (Open Label) Primary Purpose: Treatment Safety, tolerability and efficacy, first in human, multi-indication, dose-escalation, dose expansion cohort, biological and anti-tumor activity and expansion phase 1b, multiple arm study, Basket and adaptive	October 4, 2023 [Interim results] Molecular Targets and Cancer Therapeutics, Volume 22, Issue Supplement 12, December 2023 EORTC-NCI-AACR 2023 Available online date: October 4, 2023 Abstract No. PR018 Martin Wermke ; Winfried Alsdorf ; Dejka Araujo ; Manik Chatterjee ; Norbert Hilf ; Tobias A.W. Holderried ; Amir A. Jazaeri ; Mamta Kalra ; Andrea Mayer-Mokler ; Regina Mendrzyk ; Ali Mohamed ; Sap…
	271637	BP-011 NCI-2017-00567 NCT02743611 TrialTroveID-271637 US-1492	A Phase I/II Dose-Finding Study to Evaluate the Safety, Feasibility, and Activity of BPX-701, a Controllable PRAME T-Cell Receptor Therapy, in HLA-A2+ Subjects With AML, Previously Treated MDS, or Metastatic Uveal Melanoma	I/II	Terminated	Oncology: Leukemia, Acute Myelogenous; Oncology: Melanoma; Oncology: Myelodysplastic Syndrome	BPX-701	T cell stimulant; Immuno-oncology therapy	To evaluate the safety and activity of BPX-701 in participants with relapsed AML, previously treated MDS, or metastatic uveal melanoma expressing high levels of PReferentially expressed Antigen in MElanoma (PRAME). To characterize the safety, feasibility, and clinical activity of BPX-701, a genetically modified autologous T cell product incorporating an HLA-A2-restricted PRAME-directed TCR and a …	Signed informed consent Participants in Arm 1: MDS not responding to hypomethylation therapy or recurrence after initial response AML with disease relapse following first complete remission with intermediate or adverse genetics according to the European Leukemia Net criteria. AML participants with prior stem cell transplant must be >100 days post-transplant with no evidence of active graft-versus…	Participants with AML must not have: Acute promyelocytic leukemia, Primary refractory disease, Uncontrolled disseminated intravascular coagulation, Signs or symptoms of cancer cells in the brain or nervous system, Peripheral blast count >/=20,000/uL Participants with uveal melanoma must not have an untreated brain tumor Participant has a history of major surgery or treatment with other cancer the…	Arm I: Experimental: Dose Escalation Participants with relapsed AML or previously treated MDS will receive an intravenous infusion of BPX-701. Dose escalation of BPX-701 will continue until the recommended cell dose level is reached. Rimiducid may be administered in response to treatment-related toxicity. Arm II: Experimental: Dose Escalation Participants with metastatic uveal melanoma will recei…	Study Type : Interventional (Clinical Trial) Allocation: Non-Randomized Intervention Model: Single Group Assignment Masking: None (Open Label) Primary Purpose: Treatment A feasibility, safety, tolerability, efficacy, pharmacodynamics, dose escalation, dose expansion, dose-finding study	ClinicalTrials.gov Results Results First Posted: October 5, 2023 Last Update Posted: October 5, 2023 Recruitment Details: [Not Specified] Pre-assignment Details: [Not Specified] Limitations and Caveats: [Not Specified] [Refer to source URL for tabular data] https://clinicaltrials.gov/study/NCT02743611?tab=results
	275707	CD-TCR-001 CD-TCR-002 EudraCT Number: 2017-000440-18 EudraCT Number: 2018-000717-20 NCT03503968 TrialTroveID-275707	A Phase I/II, Open-Label, Non-Randomized, Multicentre, Dose-Escalation Clinical Trial With Control Group to Evaluate the Safety, Feasibility and Preliminary Efficacy of PRAME TCR Modified T Cells, MDG1011, in Subjects With High Risk Myeloid and Lymphoid Neoplasms	I/II	Terminated	Oncology: Leukemia, Acute Myelogenous; Oncology: Multiple Myeloma; Oncology: Myelodysplastic Syndrome	MDG-1011	T cell stimulant; Immuno-oncology therapy	To evaluate the safety and feasibility of MDG1011 in patients with advanced hematological diseases including acute myeloid leukemia, myelodysplastic syndrome and multiple myeloma. To evaluate the safety, feasibility and preliminary efficacy of prame tcr modified t cells, mdg1011, in subjects with high risk myeloid and lymphoid neoplasms To evaluate efficacy and correlation with PRAME expression t…	Signed written informed consent prior to any clinical trial related activities Documented diagnosis with the last disease staging within the last 4 weeks prior to screening Human leukocyte antigen (HLA) Phase I and Phase II (treatment group): Subjects positive for HLA-A*02:01 according to genotyping results Phase II (concurrent control group): Subjects negative for HLA-A*02:01 according to genoty…	Subjects with acute promyelocytic leukemia exhibiting t(15;17)(q22;q12); PML-RARA, or with variant translocations Pregnant or lactating women Known positive for HIV, active hepatitis B virus (HBV) or hepatitis C virus (HCV) infection Any clinically significant, advanced or unstable disease or inadequate main organ function that may put the subject at special risk, such as: a. creatinine > 2.0 tim…	In Phase I part the patients will receive escalating doses of MDG1011 in 4 cohorts. In Phase II part the chosen dose will then be further tested which will include a prospective control group and might potentially be extended into further malignancies. Phase I (n=12): Three dose cohorts and an optional fourth dose cohort will test dose ranges from 100,000 to 10,000,000 transduced T cells per kg b…	Study Type : Interventional (Clinical Trial) Allocation: Non-Randomized Intervention Model: Parallel Assignment Masking: None (Open Label) Primary Purpose: Treatment This is a first-in-human, first-in-country, international, dose escalation, 3+3 design, effficacy, tolerability, multicentre, pharmacokinetics, dose response, dose finding, parallel group assignment, safety, feasibility, perspective …	April 24, 2023 [Press release] Medigene AG presents final Phase I data of TCR-T cell therapy MDG1011 in patients with high-risk blood cancers MDG1011 was generally well tolerated in nine heavily pre-treated patients across three ascending dose levels No neurotoxicity or dose-limiting toxicities observed Two out of nine patients showed early response on treatment at week 4, of which one patient ex…
